# Supplementary material for: Unlocking Horse Y Chromosome Diversity
Source: Genes (Basel). 2022 Dec 2;13(12):2272. doi: 10.3390/genes13122272 (PMC9777570; doi:10.3390/genes13122272)
Supplement: Supplementary file 1 [file genes-13-02272-s001.zip]

Archive with 1 entries (1 files):
- genes-2015700-supplementary.xlsx
