# Supplementary material for: Unlocking Horse Y Chromosome Diversity
Source: Genes (Basel). 2022 Dec 2;13(12):2272. doi: 10.3390/genes13122272 (PMC9777570; doi:10.3390/genes13122272)
Supplement: Supplementary file 1 [file genes-13-02272-s001.zip › genes-2015700-supplementary.xlsx]

## Sheet: Table S1
Table S1. Rate of available MSY gene data for 13 mammalian species analysed in [97].
Species	Documented presence	No current published evidence	Pseudoautosomal	Pseudogene
Horse	0.51	0.44	0.05	0.00
Human	0.26	0.62	0.03	0.09
Chimp	0.17	0.67	0.03	0.13
Gorilla	0.19	0.78	0.03	0.00
Rhesus	0.23	0.71	0.03	0.03
Marmoset	0.15	0.84	0.01	0.00
Pig	0.27	0.62	0.11	0.00
Cattle	0.17	0.71	0.12	0.00
Dog	0.17	0.73	0.10	0.00
Cat	0.18	0.72	0.10	0.00
Mouse	0.15	0.84	0.00	0.01
Rat	0.11	0.89	0.00	0.00
Opossum	0.17	0.83	0.00	0.00

## Sheet: Table S2
Table S2. Information about worldwide modern horse breeds investigated for various loci of the Y Chromosome through different sequencing techniques.
Breed	Geographic origin of breed or sample	Macro-area	Country	Micro-area	Y-Chr anlysis	Sequencing method	Reference
Abaga Black	Asia	Eastern Asia	China	Inner Mongolia	43 MSY SNPs	Wallner et al. 2017 and Felkel et al. 2018	Han et al. 2019
Akhal-Teke	Europe	Northern Europe	Russia	Russia	Microsatellites	Wallner et al. 2003; Kreutzmann et al. 2014	Liu et al. 2021
Akhal-Teke	Asia	Central Asia	Turkmenistan	Turkmenistan	14.3 Kb of noncoding Y chromosome	Sanger sequencing	Lindgren et al. 2004
Akhal-Teke	Europe	Central Europe	Germany	Germany	6 fragments with putative SNPs (Amely6, SRY, Eca- Y2B17,Eca-Y3B1, Eca-Y3B12, Eca-Y3B19)	Sanger sequencing	Brandariz-Fontes et al. 2013
Akhal-Teke	Asia	Central Asia	Turkmenistan	Turkmenistan	5.8 Mb of the MSY	WGS and MSY de novo assembly	Felkel et al. 2018
Akhal-Teke	Asia	Central Asia	Turkmenistan	Turkmenistan	5.8 Mb of the MSY	WGS and MSY de novo assembly	Felkel et al. 2018
Akhal-Teke	Asia	Central Asia	Turkmenistan	Turkmenistan	5.8 Mb of the MSY	WGS and MSY de novo assembly	Felkel et al. 2018
Akhal-Teke	America	North America	USA	USA	117 variants (SNVs and Indels)	KASP genotyping	Remer et al. 2022
Akhal-Teke	America	North America	USA	USA	117 variants (SNVs and Indels)	KASP genotyping	Remer et al. 2022
Akhal-Teke	America	North America	USA	USA	117 variants (SNVs and Indels)	KASP genotyping	Remer et al. 2022
Akhal-Teke	America	North America	USA	USA	117 variants (SNVs and Indels)	KASP genotyping	Remer et al. 2022
Akhal-Teke	America	North America	USA	USA	117 variants (SNVs and Indels)	KASP genotyping	Remer et al. 2022
Akhal-Teke	America	North America	USA	USA	117 variants (SNVs and Indels)	KASP genotyping	Remer et al. 2022
Akhal-Teke	America	North America	USA	USA	117 variants (SNVs and Indels)	KASP genotyping	Remer et al. 2022
Akhal-Teke	America	North America	USA	USA	117 variants (SNVs and Indels)	KASP genotyping	Remer et al. 2022
Akhal-Teke	America	North America	USA	USA	117 variants (SNVs and Indels)	KASP genotyping	Remer et al. 2022
Akhal-Teke	America	North America	USA	USA	117 variants (SNVs and Indels)	KASP genotyping	Remer et al. 2022
Akhal-Teke	Europe	Northern Europe	Russia	Russia	117 variants (SNVs and Indels)	KASP genotyping	Remer et al. 2022
Akhal-Teke	Europe	Northern Europe	Russia	Russia	117 variants (SNVs and Indels)	KASP genotyping	Remer et al. 2022
Akhal-Teke	Europe	Northern Europe	Russia	Russia	117 variants (SNVs and Indels)	KASP genotyping	Remer et al. 2022
Akhal-Teke	Europe	Northern Europe	Russia	Russia	117 variants (SNVs and Indels)	KASP genotyping	Remer et al. 2022
Akhal-Teke	Europe	Northern Europe	Russia	Russia	117 variants (SNVs and Indels)	KASP genotyping	Remer et al. 2022
Akhal-Teke	Europe	Northern Europe	Russia	Russia	117 variants (SNVs and Indels)	KASP genotyping	Remer et al. 2022
Akhal-Teke	Europe	Northern Europe	Russia	Russia	117 variants (SNVs and Indels)	KASP genotyping	Remer et al. 2022
Akhal-Teke	Europe	Northern Europe	Russia	Russia	117 variants (SNVs and Indels)	KASP genotyping	Remer et al. 2022
Akhal-Teke	Europe	Northern Europe	Russia	Russia	117 variants (SNVs and Indels)	KASP genotyping	Remer et al. 2022
Akhal-Teke	Asia	Central Asia	Turkmenistan	Turkmenistan	117 variants (SNVs and Indels)	NGS short read whole genome	Remer et al. 2022
Akhal-Teke	Asia	Central Asia	Turkmenistan	Turkmenistan	117 variants (SNVs and Indels)	NGS short read whole genome	Remer et al. 2022
Akhal-Teke	Asia	Central Asia	Turkmenistan	Turkmenistan	117 variants (SNVs and Indels)	NGS short read whole genome	Remer et al. 2022
Akhal-Teke	Europe	Central Europe	Austria	Austria	117 variants (SNVs and Indels)	KASP genotyping	Remer et al. 2022
Akhal-Teke	Europe	Central Europe	Germany	Germany	117 variants (SNVs and Indels)	KASP genotyping	Remer et al. 2022
Akhal-Teke	Europe	Central Europe	Germany	Germany	117 variants (SNVs and Indels)	KASP genotyping	Remer et al. 2022
Akhal-Teke	Europe	Central Europe	Germany	Germany	117 variants (SNVs and Indels)	KASP genotyping	Remer et al. 2022
Akhal-Teke	Europe	Central Europe	Germany	Germany	117 variants (SNVs and Indels)	KASP genotyping	Remer et al. 2022
Akhal-Teke	Europe	Central Europe	Germany	Germany	117 variants (SNVs and Indels)	KASP genotyping	Remer et al. 2022
Akhal-Teke	Europe	Central Europe	Germany	Germany	5 non-coding sequences (Eca-Y3B1, Eca-Y3B8, Eca-Y3B12, Eca-Y2B17, Eca-Y3B19)	Sanger sequencing	Wallner et al. 2003
Altai Horse	Asia	Central Asia	Altai Mountains	Altai Mountains	Microsatellites	Wallner et al. 2004	Sild et al. 2019
American Quarter Horse	America	North America	USA	USA	6 fragments with putative SNPs (Amely6, SRY, Eca- Y2B17,Eca-Y3B1, Eca-Y3B12, Eca-Y3B19)	Sanger sequencing	Brandariz-Fontes et al. 2013
American Quarter Horse	America	North America	USA	USA	5.8 Mb of the MSY	WGS and MSY de novo assembly	Felkel et al. 2019
American Quarter Horse	America	North America	USA	USA	5.8 Mb of the MSY	WGS and MSY de novo assembly	Felkel et al. 2019
American Quarter Horse	America	North America	USA	USA	5.8 Mb of the MSY	WGS and MSY de novo assembly	Felkel et al. 2019
American Quarter Horse	America	North America	USA	USA	5.8 Mb of the MSY	WGS and MSY de novo assembly	Felkel et al. 2019
American Quarter Horse	America	North America	USA	USA	5.8 Mb of the MSY	WGS and MSY de novo assembly	Felkel et al. 2019
American Quarter Horse	America	North America	USA	USA	5.8 Mb of the MSY	WGS and MSY de novo assembly	Felkel et al. 2019
American Quarter Horse	America	North America	USA	USA	5.8 Mb of the MSY	WGS and MSY de novo assembly	Felkel et al. 2019
American Quarter Horse	America	North America	USA	USA	5.8 Mb of the MSY	WGS and MSY de novo assembly	Felkel et al. 2019
American Quarter Horse	America	North America	USA	USA	4 Y chromosomal loci (SNP/indel)	Sanger sequencing	Wallner et al. 2013
American Quarter Horse	America	North America	USA	USA	1.46 Mb of the MSY (56 MSY variants)	WGS and MSY de novo assembly	Wallner et al. 2017
American Quarter Horse	America	North America	USA	USA	1.46 Mb of the MSY (56 MSY variants)	WGS and MSY de novo assembly	Wallner et al. 2017
American Quarter Horse	America	North America	USA	USA	1.46 Mb of the MSY (56 MSY variants)	WGS and MSY de novo assembly	Wallner et al. 2017
American Quarter Horse	America	North America	USA	USA	1.46 Mb of the MSY (56 MSY variants)	WGS and MSY de novo assembly	Wallner et al. 2017
American Quarter Horse	America	North America	USA	USA	1.46 Mb of the MSY (56 MSY variants)	WGS and MSY de novo assembly	Wallner et al. 2017
American Quarter Horse	America	North America	USA	USA	1.46 Mb of the MSY (56 MSY variants)	WGS and MSY de novo assembly	Wallner et al. 2017
American Quarter Horse	America	North America	USA	USA	1.46 Mb of the MSY (56 MSY variants)	WGS and MSY de novo assembly	Wallner et al. 2017
American Quarter Horse	America	North America	USA	USA	1.46 Mb of the MSY (56 MSY variants)	WGS and MSY de novo assembly	Wallner et al. 2017
American Quarter Horse	America	North America	USA	USA	1.46 Mb of the MSY (56 MSY variants)	WGS and MSY de novo assembly	Wallner et al. 2017
American Quarter Horse	America	North America	USA	USA	SNP array with 670, 796 K SNPs	Axiom Equine Genotyping Array, Wallner et al. 2017 and Felkel et al. 2019	Cosgrove et al. 2020
American Quarter Horse	America	North America	USA	USA	3 Y chromosomal loci (SNP/indel) and Microsatellites	Wallner et al. 2004 and 2013	Kreutzmann et al. 2014
American Quarter Horse	America	North America	USA	USA	5 non-coding sequences (Eca-Y3B1, Eca-Y3B8, Eca-Y3B12, Eca-Y2B17, Eca-Y3B19)	Sanger sequencing	Wallner et al. 2003
American Saddlebred	America	North America	USA	USA	6 fragments with putative SNPs (Amely6, SRY, Eca- Y2B17,Eca-Y3B1, Eca-Y3B12, Eca-Y3B19)	Sanger sequencing	Brandariz-Fontes et al. 2013
American Saddlebred	America	North America	USA	USA	3 Y chromosomal loci (SNP/indel) and Microsatellites	Wallner et al. 2004 and 2013	Kreutzmann et al. 2014
American Saddlebred	America	North America	USA	USA	5 non-coding sequences (Eca-Y3B1, Eca-Y3B8, Eca-Y3B12, Eca-Y2B17, Eca-Y3B19)	Sanger sequencing	Wallner et al. 2003
Andalusian	Europe	Western Europe	Spain	Spain	6 fragments with putative SNPs (Amely6, SRY, Eca- Y2B17,Eca-Y3B1, Eca-Y3B12, Eca-Y3B19)	Sanger sequencing	Brandariz-Fontes et al. 2013
Andalusian	Europe	Western Europe	Spain	Spain	5 non-coding sequences (Eca-Y3B1, Eca-Y3B8, Eca-Y3B12, Eca-Y2B17, Eca-Y3B19)	Sanger sequencing	Wallner et al. 2003
Anglo-Arab	Europe	Europe	Europe	Europe	3 Y chromosomal loci (SNP/indel) and Microsatellites	Wallner et al. 2004 and 2013	Kreutzmann et al. 2014
Appaloosa	America	North America	USA	USA	6 fragments with putative SNPs (Amely6, SRY, Eca- Y2B17,Eca-Y3B1, Eca-Y3B12, Eca-Y3B19)	Sanger sequencing	Brandariz-Fontes et al. 2013
Appaloosa	America	North America	USA	USA	3 Y chromosomal loci (SNP/indel) and Microsatellites	Wallner et al. 2004 and 2013	Kreutzmann et al. 2014
Appaloosa	America	North America	USA	USA	5 non-coding sequences (Eca-Y3B1, Eca-Y3B8, Eca-Y3B12, Eca-Y2B17, Eca-Y3B19)	Sanger sequencing	Wallner et al. 2003
Arabian Horse	Asia	Middle East	Middle East	Middle East	3 Y chromosomal loci (SNP/indel) and Microsatellites	Wallner et al. 2004 and 2013	Kreutzmann et al. 2014
Arabian Horse	Asia	Middle East	Middle East	Middle East	14.3 Kb of noncoding Y chromosome	Sanger sequencing	Lindgren et al. 2004
Arabian Horse	Asia	Middle East	Middle East	Middle East	6 fragments with putative SNPs (Amely6, SRY, Eca- Y2B17,Eca-Y3B1, Eca-Y3B12, Eca-Y3B19)	Sanger sequencing	Brandariz-Fontes et al. 2013
Arabian Horse	Asia	Middle East	Middle East	Middle East	5.8 Mb of the MSY	WGS and MSY de novo assembly	Felkel et al. 2018
Arabian Horse	Asia	Middle East	Middle East	Middle East	5.8 Mb of the MSY	WGS and MSY de novo assembly	Felkel et al. 2019
Arabian Horse	Asia	Middle East	Syria	Unregistered Arabian (North East Syria)	117 variants (SNVs and Indels)	KASP genotyping	Remer et al. 2022
Arabian Horse	Asia	Middle East	Syria	Unregistered Arabian (Damascus suburbans)	117 variants (SNVs and Indels)	KASP genotyping	Remer et al. 2022
Arabian Horse	Asia	Middle East	Syria	Registered Arabian as Kahlawi (North East Syria)	117 variants (SNVs and Indels)	KASP genotyping	Remer et al. 2022
Arabian Horse	Asia	Middle East	Syria	Registered Arabian as Hamadani (North East Syria)	117 variants (SNVs and Indels)	KASP genotyping	Remer et al. 2022
Arabian Horse	Asia	Middle East	Syria	Registered Arabian as Ubian (Damascus)	117 variants (SNVs and Indels)	KASP genotyping	Remer et al. 2022
Arabian Horse	Asia	Middle East	Syria	Registered Arabian as Muanaki (Damascus)	117 variants (SNVs and Indels)	KASP genotyping	Remer et al. 2022
Arabian Horse	Asia	Middle East	Syria	Registered Arabian as Dahmani (Damascus suburbans)	117 variants (SNVs and Indels)	KASP genotyping	Remer et al. 2022
Arabian Horse	Asia	Middle East	Syria	Registered Arabian as Hamadani (Damascus suburbans)	117 variants (SNVs and Indels)	KASP genotyping	Remer et al. 2022
Arabian Horse	Asia	Middle East	Syria	Unregistered Arabian (Damascussuburbans)	117 variants (SNVs and Indels)	KASP genotyping	Remer et al. 2022
Arabian Horse	Asia	Middle East	Syria	Registered Arabian as Saklawii (Damascus suburbans)	117 variants (SNVs and Indels)	KASP genotyping	Remer et al. 2022
Arabian Horse	Asia	Middle East	Iran	Persian/Asil	117 variants (SNVs and Indels)	KASP genotyping	Remer et al. 2022
Arabian Horse	Asia	Middle East	Iran	Persian/Asil	117 variants (SNVs and Indels)	KASP genotyping	Remer et al. 2022
Arabian Horse	Asia	Middle East	Iran	Persian/Asil	117 variants (SNVs and Indels)	KASP genotyping	Remer et al. 2022
Arabian Horse	Asia	Middle East	Iran	Persian/Asil	117 variants (SNVs and Indels)	KASP genotyping	Remer et al. 2022
Arabian Horse	Asia	Middle East	Iran	Persian/Asil	117 variants (SNVs and Indels)	KASP genotyping	Remer et al. 2022
Arabian Horse	Asia	Middle East	Iran	Persian/Asil	117 variants (SNVs and Indels)	KASP genotyping	Remer et al. 2022
Arabian Horse	Asia	Middle East	Qatar	Al Naif	117 variants (SNVs and Indels)	KASP genotyping	Remer et al. 2022
Arabian Horse	Asia	Middle East	Qatar	Umm Qarn	117 variants (SNVs and Indels)	KASP genotyping	Remer et al. 2022
Arabian Horse	Asia	Middle East	Qatar	A Shaqab	117 variants (SNVs and Indels)	KASP genotyping	Remer et al. 2022
Arabian Horse	Asia	Middle East	Qatar	A Shaqab	117 variants (SNVs and Indels)	KASP genotyping	Remer et al. 2022
Arabian Horse	Asia	Middle East	Qatar	A Shaqab	117 variants (SNVs and Indels)	KASP genotyping	Remer et al. 2022
Arabian Horse	Asia	Middle East	Qatar	A Shaqab	117 variants (SNVs and Indels)	KASP genotyping	Remer et al. 2022
Arabian Horse	Asia	Middle East	Qatar	A Shaqab	117 variants (SNVs and Indels)	KASP genotyping	Remer et al. 2022
Arabian Horse	Asia	Middle East	Qatar	A Shaqab	117 variants (SNVs and Indels)	KASP genotyping	Remer et al. 2022
Arabian Horse	Asia	Middle East	Qatar	A Shaqab	117 variants (SNVs and Indels)	KASP genotyping	Remer et al. 2022
Arabian Horse	Asia	Middle East	Qatar	A Shaqab	117 variants (SNVs and Indels)	KASP genotyping	Remer et al. 2022
Arabian Horse	Asia	Middle East	Qatar	A Shaqab	117 variants (SNVs and Indels)	KASP genotyping	Remer et al. 2022
Arabian Horse	Asia	Middle East	Qatar	A Shaqab	117 variants (SNVs and Indels)	KASP genotyping	Remer et al. 2022
Arabian Horse	Asia	Middle East	Qatar	A Shaqab	117 variants (SNVs and Indels)	KASP genotyping	Remer et al. 2022
Arabian Horse	Asia	Middle East	Qatar	A Shaqab	117 variants (SNVs and Indels)	KASP genotyping	Remer et al. 2022
Arabian Horse	Asia	Middle East	United Arab Emirates	W'rsan	117 variants (SNVs and Indels)	KASP genotyping	Remer et al. 2022
Arabian Horse	Asia	Middle East	United Arab Emirates	W'rsan	117 variants (SNVs and Indels)	KASP genotyping	Remer et al. 2022
Arabian Horse	Asia	Middle East	Qatar	Umm Qarn	117 variants (SNVs and Indels)	KASP genotyping	Remer et al. 2022
Arabian Horse	Asia	Middle East	Qatar	Al Naif	117 variants (SNVs and Indels)	KASP genotyping	Remer et al. 2022
Arabian Horse	Asia	Middle East	Qatar	Al Naif	117 variants (SNVs and Indels)	KASP genotyping	Remer et al. 2022
Arabian Horse	Asia	Middle East	Iran	Iran	117 variants (SNVs and Indels)	KASP genotyping	Remer et al. 2022
Arabian Horse	Asia	Middle East	Iran	Iran	117 variants (SNVs and Indels)	KASP genotyping	Remer et al. 2022
Arabian Horse	Asia	Middle East	Iran	Iran	117 variants (SNVs and Indels)	KASP genotyping	Remer et al. 2022
Arabian Horse	Asia	Middle East	Iran	Iran	117 variants (SNVs and Indels)	KASP genotyping	Remer et al. 2022
Arabian Horse	Asia	Middle East	Iran	Iran	117 variants (SNVs and Indels)	KASP genotyping	Remer et al. 2022
Arabian Horse	Asia	Middle East	Iran	Iran	117 variants (SNVs and Indels)	KASP genotyping	Remer et al. 2022
Arabian Horse	Asia	Middle East	Iran	Iran	117 variants (SNVs and Indels)	KASP genotyping	Remer et al. 2022
Arabian Horse	Asia	Middle East	Iran	Iran	117 variants (SNVs and Indels)	KASP genotyping	Remer et al. 2022
Arabian Horse	Europe	Northern Europe	Russia	Russia	117 variants (SNVs and Indels)	KASP genotyping	Remer et al. 2022
Arabian Horse	Europe	Northern Europe	Russia	Russia	117 variants (SNVs and Indels)	KASP genotyping	Remer et al. 2022
Arabian Horse	Europe	Northern Europe	Russia	Russia	117 variants (SNVs and Indels)	KASP genotyping	Remer et al. 2022
Arabian Horse	Europe	Northern Europe	Russia	Russia	117 variants (SNVs and Indels)	KASP genotyping	Remer et al. 2022
Arabian Horse	Europe	Northern Europe	Russia	Russia	117 variants (SNVs and Indels)	KASP genotyping	Remer et al. 2022
Arabian Horse	Europe	Northern Europe	Russia	Russia	117 variants (SNVs and Indels)	KASP genotyping	Remer et al. 2022
Arabian Horse	Europe	Northern Europe	Russia	Russia	117 variants (SNVs and Indels)	KASP genotyping	Remer et al. 2022
Arabian Horse	Europe	Northern Europe	Russia	Russia	117 variants (SNVs and Indels)	KASP genotyping	Remer et al. 2022
Arabian Horse	Europe	Northern Europe	Russia	Russia	117 variants (SNVs and Indels)	KASP genotyping	Remer et al. 2022
Arabian Horse	Europe	Northern Europe	Russia	Russia	117 variants (SNVs and Indels)	KASP genotyping	Remer et al. 2022
Arabian Horse	Europe	Northern Europe	Russia	Russia	117 variants (SNVs and Indels)	KASP genotyping	Remer et al. 2022
Arabian Horse	Europe	Northern Europe	Poland	Poland	117 variants (SNVs and Indels)	KASP genotyping	Remer et al. 2022
Arabian Horse	Europe	Northern Europe	Poland	Poland	117 variants (SNVs and Indels)	KASP genotyping	Remer et al. 2022
Arabian Horse	Europe	Northern Europe	Poland	Poland	117 variants (SNVs and Indels)	KASP genotyping	Remer et al. 2022
Arabian Horse	Europe	Northern Europe	Poland	Poland	117 variants (SNVs and Indels)	KASP genotyping	Remer et al. 2022
Arabian Horse	Europe	Northern Europe	Poland	Poland	117 variants (SNVs and Indels)	KASP genotyping	Remer et al. 2022
Arabian Horse	Europe	Northern Europe	Poland	Poland	117 variants (SNVs and Indels)	KASP genotyping	Remer et al. 2022
Arabian Horse	Europe	Northern Europe	Poland	Poland	117 variants (SNVs and Indels)	KASP genotyping	Remer et al. 2022
Arabian Horse	Europe	Northern Europe	Poland	Poland	117 variants (SNVs and Indels)	KASP genotyping	Remer et al. 2022
Arabian Horse	Europe	Northern Europe	Poland	Poland	117 variants (SNVs and Indels)	KASP genotyping	Remer et al. 2022
Arabian Horse	Europe	Northern Europe	Poland	Poland	117 variants (SNVs and Indels)	KASP genotyping	Remer et al. 2022
Arabian Horse	Europe	Northern Europe	Poland	Poland	117 variants (SNVs and Indels)	KASP genotyping	Remer et al. 2022
Arabian Horse	Europe	Northern Europe	Poland	Poland	117 variants (SNVs and Indels)	KASP genotyping	Remer et al. 2022
Arabian Horse	Europe	Northern Europe	Poland	Poland	117 variants (SNVs and Indels)	KASP genotyping	Remer et al. 2022
Arabian Horse	Europe	Northern Europe	Poland	Poland	117 variants (SNVs and Indels)	KASP genotyping	Remer et al. 2022
Arabian Horse	Europe	Northern Europe	Poland	Poland	117 variants (SNVs and Indels)	MSY target enriched NGS sequencing	Remer et al. 2022
Arabian Horse	Europe	Northern Europe	Poland	Poland	117 variants (SNVs and Indels)	MSY target enriched NGS sequencing	Remer et al. 2022
Arabian Horse	Europe	Northern Europe	Poland	Poland	117 variants (SNVs and Indels)	KASP genotyping	Remer et al. 2022
Arabian Horse	Europe	Northern Europe	Poland	Poland	117 variants (SNVs and Indels)	KASP genotyping	Remer et al. 2022
Arabian Horse	Europe	Northern Europe	Poland	Poland	117 variants (SNVs and Indels)	KASP genotyping	Remer et al. 2022
Arabian Horse	Europe	Northern Europe	Poland	Poland	117 variants (SNVs and Indels)	KASP genotyping	Remer et al. 2022
Arabian Horse	Europe	Northern Europe	Poland	Poland	117 variants (SNVs and Indels)	KASP genotyping	Remer et al. 2022
Arabian Horse	Europe	Northern Europe	Poland	Poland	117 variants (SNVs and Indels)	KASP genotyping	Remer et al. 2022
Arabian Horse	Europe	Northern Europe	Poland	Poland	117 variants (SNVs and Indels)	KASP genotyping	Remer et al. 2022
Arabian Horse	Europe	Northern Europe	Poland	Poland	117 variants (SNVs and Indels)	KASP genotyping	Remer et al. 2022
Arabian Horse	Africa	Northern Africa	Egypt	Quairo suborbans	117 variants (SNVs and Indels)	KASP genotyping	Remer et al. 2022
Arabian Horse	Africa	Northern Africa	Egypt	Quairo suborbans	117 variants (SNVs and Indels)	KASP genotyping	Remer et al. 2022
Arabian Horse	Africa	Northern Africa	Egypt	Quairo suborbans	117 variants (SNVs and Indels)	KASP genotyping	Remer et al. 2022
Arabian Horse	Africa	Northern Africa	Egypt	Quairo suborbans	117 variants (SNVs and Indels)	KASP genotyping	Remer et al. 2022
Arabian Horse	Africa	Northern Africa	Egypt	Quairo suborbans	117 variants (SNVs and Indels)	KASP genotyping	Remer et al. 2022
Arabian Horse	Asia	Middle East	Syria	Damascus suborbans	117 variants (SNVs and Indels)	KASP genotyping	Remer et al. 2022
Arabian Horse	Asia	Middle East	Syria	Damascus suborbans	117 variants (SNVs and Indels)	KASP genotyping	Remer et al. 2022
Arabian Horse	Asia	Middle East	Syria	Damascus suborbans	117 variants (SNVs and Indels)	KASP genotyping	Remer et al. 2022
Arabian Horse	Asia	Middle East	Syria	Damascus suborbans	117 variants (SNVs and Indels)	KASP genotyping	Remer et al. 2022
Arabian Horse	Asia	Middle East	Syria	Damascus suborbans	117 variants (SNVs and Indels)	KASP genotyping	Remer et al. 2022
Arabian Horse	Asia	Middle East	Syria	Damascus suborbans	117 variants (SNVs and Indels)	KASP genotyping	Remer et al. 2022
Arabian Horse	Asia	Middle East	Syria	Damascus suborbans	117 variants (SNVs and Indels)	KASP genotyping	Remer et al. 2022
Arabian Horse	Asia	Middle East	Syria	Damascus suborbans	117 variants (SNVs and Indels)	KASP genotyping	Remer et al. 2022
Arabian Horse	Asia	Middle East	Syria	Damascus suborbans	117 variants (SNVs and Indels)	KASP genotyping	Remer et al. 2022
Arabian Horse	Asia	Middle East	Syria	Damascus suborbans	117 variants (SNVs and Indels)	KASP genotyping	Remer et al. 2022
Arabian Horse	Asia	Middle East	Syria	Damascus suborbans	117 variants (SNVs and Indels)	KASP genotyping	Remer et al. 2022
Arabian Horse	Asia	Middle East	Syria	Damascus suborbans	117 variants (SNVs and Indels)	KASP genotyping	Remer et al. 2022
Arabian Horse	Asia	Middle East	Syria	Damascus suborbans	117 variants (SNVs and Indels)	KASP genotyping	Remer et al. 2022
Arabian Horse	Asia	Middle East	Syria	Damascus suborbans	117 variants (SNVs and Indels)	KASP genotyping	Remer et al. 2022
Arabian Horse	Asia	Middle East	Syria	Damascus suborbans	117 variants (SNVs and Indels)	KASP genotyping	Remer et al. 2022
Arabian Horse	Asia	Middle East	Syria	Alhasaka	117 variants (SNVs and Indels)	KASP genotyping	Remer et al. 2022
Arabian Horse	Asia	Middle East	Syria	Damascus suborbans	117 variants (SNVs and Indels)	KASP genotyping	Remer et al. 2022
Arabian Horse	Asia	Middle East	Syria	Damascus suborbans	117 variants (SNVs and Indels)	KASP genotyping	Remer et al. 2022
Arabian Horse	America	North America	USA	USA	117 variants (SNVs and Indels)	KASP genotyping	Remer et al. 2022
Arabian Horse	Europe	Central Europe	Austria	Austria	117 variants (SNVs and Indels)	KASP genotyping	Remer et al. 2022
Arabian Horse	Europe	Central Europe	Germany	Marbach	117 variants (SNVs and Indels)	KASP genotyping	Remer et al. 2022
Arabian Horse	Europe	Central Europe	Austria	Austria	117 variants (SNVs and Indels)	KASP genotyping	Remer et al. 2022
Arabian Horse	Europe	Central Europe	Germany	Marbach	117 variants (SNVs and Indels)	KASP genotyping	Remer et al. 2022
Arabian Horse	Europe	Central Europe	Austria	Austria	117 variants (SNVs and Indels)	KASP genotyping	Remer et al. 2022
Arabian Horse	Europe	Central Europe	Germany	Germany	117 variants (SNVs and Indels)	KASP genotyping	Remer et al. 2022
Arabian Horse	Europe	Central Europe	Germany	Germany	117 variants (SNVs and Indels)	KASP genotyping	Remer et al. 2022
Arabian Horse	Europe	Central Europe	Germany	Germany	117 variants (SNVs and Indels)	KASP genotyping	Remer et al. 2022
Arabian Horse	Europe	Central Europe	Austria	Austria	117 variants (SNVs and Indels)	KASP genotyping	Remer et al. 2022
Arabian Horse	Europe	Central Europe	Austria	Austria	117 variants (SNVs and Indels)	KASP genotyping	Remer et al. 2022
Arabian Horse	Europe	Central Europe	Austria	Austria	117 variants (SNVs and Indels)	KASP genotyping	Remer et al. 2022
Arabian Horse	Europe	Central Europe	Germany	Germany	117 variants (SNVs and Indels)	KASP genotyping	Remer et al. 2022
Arabian Horse	Europe	Central Europe	Germany	Germany	117 variants (SNVs and Indels)	KASP genotyping	Remer et al. 2022
Arabian Horse	Europe	Central Europe	Germany	Marbach	117 variants (SNVs and Indels)	MSY target enriched NGS sequencing	Remer et al. 2022
Arabian Horse	Asia	Middle East	Middle East	Middle East	Microsatellites	Wallner et al. 2004	Sild et al. 2019
Arabian Horse	Asia	Middle East	Middle East	Middle East	1.46 Mb of the MSY (56 MSY variants)	WGS and MSY de novo assembly	Wallner et al. 2017
Arabian Horse	Asia	Middle East	Middle East	Bahrain/Syria/Tunisia	SNP array with 670, 796 K SNPs	Axiom Equine Genotyping Array, Wallner et al. 2017 and Felkel et al. 2019	Cosgrove et al. 2020
Arabian Horse	Asia	Middle East	Middle East	Iran	SNP array with 670, 796 K SNPs	Axiom Equine Genotyping Array, Wallner et al. 2017 and Felkel et al. 2019	Cosgrove et al. 2020
Arabian Horse	Asia	Middle East	Middle East	Multi-origin ancestry	SNP array with 670, 796 K SNPs	Axiom Equine Genotyping Array, Wallner et al. 2017 and Felkel et al. 2019	Cosgrove et al. 2020
Arabian Horse	Europe	Northern Europe	Poland	Poland	SNP array with 670, 796 K SNPs	Axiom Equine Genotyping Array, Wallner et al. 2017 and Felkel et al. 2019	Cosgrove et al. 2020
Arabian Horse	Asia	Middle East	Middle East	Saudi Arabia	SNP array with 670, 796 K SNPs	Axiom Equine Genotyping Array, Wallner et al. 2017 and Felkel et al. 2019	Cosgrove et al. 2020
Arabian Horse	Asia	Middle East	Middle East	Straight Egyptian	SNP array with 670, 796 K SNPs	Axiom Equine Genotyping Array, Wallner et al. 2017 and Felkel et al. 2019	Cosgrove et al. 2020
Arabian Horse	Europe	Europe	Europe	Europe	5 non-coding sequences (Eca-Y3B1, Eca-Y3B8, Eca-Y3B12, Eca-Y2B17, Eca-Y3B19)	Sanger sequencing	Wallner et al. 2003
Arabian Horse	Europe	Northern Europe	Russia	Russia	Microsatellites	Wallner et al. 2003; Kreutzmann et al. 2014	Liu et al. 2021
Arabian Horse	Europe	Northern Europe	Poland	Polish Arabian	Microsatellites	Sanger sequencing	Machmoum et al. 2020
Arabian Horse	Africa	Northern Africa	Egypt	Egyptian Arabian	Microsatellites	Sanger sequencing	Machmoum et al. 2020
Arabian Horse	Africa	Northern Africa	Northern Africa	Desert breed	Microsatellites	Sanger sequencing	Machmoum et al. 2020
Arabian Partbred	Africa/Asia	Unspecified	Unspecified	Unspecified	4 Y chromosomal loci (SNP/indel)	Sanger sequencing	Wallner et al. 2013
Arabian Partbred	Europe	Central Europe	Germany	Germany	117 variants (SNVs and Indels)	KASP genotyping	Remer et al. 2022
Arabian Partbred	Europe	Central Europe	Germany	Germany	117 variants (SNVs and Indels)	KASP genotyping	Remer et al. 2022
Arabian Partbred	Europe	Central Europe	Germany	Germany	117 variants (SNVs and Indels)	KASP genotyping	Remer et al. 2022
Arabian Partbred	Europe	Central Europe	Austria	Austria	117 variants (SNVs and Indels)	KASP genotyping	Remer et al. 2022
Arabian Partbred	Europe	Central Europe	Austria	Austria	117 variants (SNVs and Indels)	MSY target enriched NGS sequencing	Remer et al. 2022
Arabian Partbred	Europe	Central Europe	Central Europe	Central Europe	3 Y chromosomal loci (SNP/indel) and Microsatellites	Wallner et al. 2004 and 2013	Kreutzmann et al. 2014
Ardennais	Europe	Western Europe	Belgium	Belgium	6 fragments with putative SNPs (Amely6, SRY, Eca- Y2B17,Eca-Y3B1, Eca-Y3B12, Eca-Y3B19)	Sanger sequencing	Brandariz-Fontes et al. 2013
Ardennais	Europe	Western Europe	Belgium	Belgium	14.3 Kb of noncoding Y chromosome	Sanger sequencing	Lindgren et al. 2004
Asturcon	Europe	Western Europe	Spain	Asturias	6 fragments with putative SNPs (Amely6, SRY, Eca- Y2B17,Eca-Y3B1, Eca-Y3B12, Eca-Y3B19)	Sanger sequencing	Brandariz-Fontes et al. 2013
Austrian Warmblood	Europe	Central Europe	Austria	Austria	5 non-coding sequences (Eca-Y3B1, Eca-Y3B8, Eca-Y3B12, Eca-Y2B17, Eca-Y3B19)	Sanger sequencing	Wallner et al. 2003
Austrian Warmblood	Europe	Central Europe	Austria	Austria	6 fragments with putative SNPs (Amely6, SRY, Eca- Y2B17,Eca-Y3B1, Eca-Y3B12, Eca-Y3B19)	Sanger sequencing	Brandariz-Fontes et al. 2013
Austrian Warmblood	Europe	Central Europe	Austria	Austria	117 variants (SNVs and Indels)	KASP genotyping	Remer et al. 2022
Austrian Warmblood	Europe	Central Europe	Austria	Austria	4 Y chromosomal loci (SNP/indel)	Sanger sequencing	Wallner et al. 2013
Austrian Warmblood	Europe	Central Europe	Austria	Austria	3 Y chromosomal loci (SNP/indel) and Microsatellites	Wallner et al. 2004 and 2013	Kreutzmann et al. 2014
Austrian Warmblood	Europe	Central Europe	Austria	Austria	117 variants (SNVs and Indels)	KASP genotyping	Remer et al. 2022
Baden Wuerttemberg Warmblood	Europe	Central Europe	Germany	Germany	5.8 Mb of the MSY	WGS and MSY de novo assembly	Felkel et al. 2019
Baden Wuerttemberg Warmblood	Europe	Central Europe	Germany	Marbach	117 variants (SNVs and Indels)	KASP genotyping	Remer et al. 2022
Baden Wuerttemberg Warmblood	Europe	Central Europe	Germany	Germany	1.46 Mb of the MSY (56 MSY variants)	WGS and MSY de novo assembly	Wallner et al. 2017
Baicha Iron Hoof	Asia	Eastern Asia	China	Inner Mongolia	43 MSY SNPs	Wallner et al. 2017 and Felkel et al. 2018	Han et al. 2019
Baise	Asia	Eastern Asia	China	Southern China (Baise, Guangxi)	Microsatellites	Wallner et al. 2003; Kreutzmann et al. 2014	Liu et al. 2021
Baise Horse	Asia	Eastern Asia	China	Baise county, Guangxi	33 Y chromosome loci	Sequencing/RFLP	Han et al. 2015
Baise Horse	Asia	Eastern Asia	China	Guangxi Province	52 SNVs	Wallner et al. 2017	Liu et al. 2020
Baise Horse	Asia	Eastern Asia	China	South of China	6 equine Y-specific microsatellites	Sanger sequencing	Ling et al. 2010
Balikun Horse	Asia	Eastern Asia	China	Balikun county, Xinjiang	33 Y chromosome loci	Sequencing/RFLP	Han et al. 2015
Balikun Horse	Asia	Eastern Asia	China	Northwest of China	6 equine Y-specific microsatellites	Sanger sequencing	Ling et al. 2010
Barb	Africa	Northern Africa	Northern Africa	Northern Africa	6 fragments with putative SNPs (Amely6, SRY, Eca- Y2B17,Eca-Y3B1, Eca-Y3B12, Eca-Y3B19)	Sanger sequencing	Brandariz-Fontes et al. 2013
Barb	Africa	Northern Africa	Northern Africa	Northern Africa	5.8 Mb of the MSY	WGS and MSY de novo assembly	Felkel et al. 2019
Barb	Africa	Northern Africa	Northern Africa	Northern Africa	3 Y chromosomal loci (SNP/indel) and Microsatellites	Wallner et al. 2004 and 2013	Kreutzmann et al. 2014
Barb	Africa	Northern Africa	Northern Africa	Northern Africa	5 non-coding sequences (Eca-Y3B1, Eca-Y3B8, Eca-Y3B12, Eca-Y2B17, Eca-Y3B19)	Sanger sequencing	Wallner et al. 2003
Baroque Pinto	Europe	Northern Europe	Netherlands	Netherlands	4 Y chromosomal loci (SNP/indel)	Sanger sequencing	Wallner et al. 2013
Baroque Pinto	Europe	Northern Europe	Netherlands	Netherlands	3 Y chromosomal loci (SNP/indel) and Microsatellites	Wallner et al. 2004 and 2013	Kreutzmann et al. 2014
Bashkir	Europe	Northern Europe	Russia	Republic of Bashkortostan	3 Y chromosomal loci (SNP/indel) and Microsatellites	Wallner et al. 2004 and 2013	Kreutzmann et al. 2014
Bavarian Warmblood	Europe	Central Europe	Germany	Germany	5.8 Mb of the MSY	WGS and MSY de novo assembly	Felkel et al. 2019
Bavarian Warmblood	Europe	Central Europe	Germany	Germany	1.46 Mb of the MSY (56 MSY variants)	WGS and MSY de novo assembly	Wallner et al. 2017
Belgian Horse	Europe	Western Europe	Belgium	Belgium	SNP array with 670, 796 K SNPs	Axiom Equine Genotyping Array, Wallner et al. 2017 and Felkel et al. 2019	Cosgrove et al. 2020
Breton	Europe	Western Europe	France	France	6 fragments with putative SNPs (Amely6, SRY, Eca- Y2B17,Eca-Y3B1, Eca-Y3B12, Eca-Y3B19)	Sanger sequencing	Brandariz-Fontes et al. 2013
Chaidamu	Asia	Eastern Asia	China	Northwest of China	6 equine Y-specific microsatellites	Sanger sequencing	Ling et al. 2010
Caspian Pony	Asia	Middle East	Iran	Iran	6 fragments with putative SNPs (Amely6, SRY, Eca- Y2B17,Eca-Y3B1, Eca-Y3B12, Eca-Y3B19)	Sanger sequencing	Brandariz-Fontes et al. 2013
Caspian Pony	Asia	Middle East	Iran	Iran	SNP array with 670, 796 K SNPs	Axiom Equine Genotyping Array, Wallner et al. 2017 and Felkel et al. 2019	Cosgrove et al. 2020
Caspian Pony	Asia	Middle East	Iran	Iran	14.3 Kb of noncoding Y chromosome	Sanger sequencing	Lindgren et al. 2004
Chaidamu	Asia	Eastern Asia	China	Chaidamu city, Qinghai	33 Y chromosome loci	Sequencing/RFLP	Han et al. 2015
Chakouyi Horse	Asia	Eastern Asia	China	Northern China (Tianzhu, Gansu)	Microsatellites	Wallner et al. 2003; Kreutzmann et al. 2014	Liu et al. 2021
Chakouyi Horse	Asia	Eastern Asia	China	Tianzhu county, Gansu	33 Y chromosome loci	Sequencing/RFLP	Han et al. 2015
Chakouyi Horse	Asia	Eastern Asia	China	Gansu Province	52 SNVs	Wallner et al. 2017	Liu et al. 2020
Changdu Horse	Asia	Eastern Asia	China	Tibet Province	52 SNVs	Wallner et al. 2017	Liu et al. 2020
Connemara Pony	Europe	Northern Europe	Ireland	Ireland	5 non-coding sequences (Eca-Y3B1, Eca-Y3B8, Eca-Y3B12, Eca-Y2B17, Eca-Y3B19)	Sanger sequencing	Wallner et al. 2003
Connemara Pony	Europe	Northern Europe	Ireland	Ireland	14.3 Kb of noncoding Y chromosome	Sanger sequencing	Lindgren et al. 2004
Connemara Pony	Europe	Northern Europe	Ireland	Ireland	6 fragments with putative SNPs (Amely6, SRY, Eca- Y2B17,Eca-Y3B1, Eca-Y3B12, Eca-Y3B19)	Sanger sequencing	Brandariz-Fontes et al. 2013
Connemara Pony	Europe	Northern Europe	Ireland	Ireland	5.8 Mb of the MSY	WGS and MSY de novo assembly	Felkel et al. 2019
Connemara Pony	Europe	Northern Europe	Ireland	Ireland	5.8 Mb of the MSY	WGS and MSY de novo assembly	Felkel et al. 2019
Connemara Pony	Europe	Northern Europe	Ireland	Ireland	4 Y chromosomal loci (SNP/indel)	Sanger sequencing	Wallner et al. 2013
Connemara Pony	Europe	Northern Europe	Ireland	Ireland	4 Y chromosomal loci (SNP/indel)	Sanger sequencing	Wallner et al. 2013
Connemara Pony	Europe	Northern Europe	Ireland	Ireland	1.46 Mb of the MSY (56 MSY variants)	WGS and MSY de novo assembly	Wallner et al. 2017
Connemara Pony	Europe	Northern Europe	Ireland	Ireland	1.46 Mb of the MSY (56 MSY variants)	WGS and MSY de novo assembly	Wallner et al. 2017
Connemara Pony	Europe	Northern Europe	Ireland	Ireland	1.46 Mb of the MSY (56 MSY variants)	WGS and MSY de novo assembly	Wallner et al. 2017
Connemara Pony	Europe	Northern Europe	Ireland	Ireland	3 Y chromosomal loci (SNP/indel) and Microsatellites	Wallner et al. 2004 and 2013	Kreutzmann et al. 2014
Dali Horse	Asia	Eastern Asia	China	South of China	6 equine Y-specific microsatellites	Sanger sequencing	Ling et al. 2010
Dareshuri Horse	Asia	Middle East	Iran	Zagros mountain	SNP array with 670, 796 K SNPs	Axiom Equine Genotyping Array, Wallner et al. 2017 and Felkel et al. 2019	Cosgrove et al. 2020
Dartmoor Pony	Europe	Northern Europe	United Kingdom	England	4 Y chromosomal loci (SNP/indel)	Sanger sequencing	Wallner et al. 2013
Dartmoor Pony	Europe	Northern Europe	United Kingdom	England	3 Y chromosomal loci (SNP/indel) and Microsatellites	Wallner et al. 2004 and 2013	Kreutzmann et al. 2014
Datong Horse	Asia	Eastern Asia	China	Qilian county, Qinghai	33 Y chromosome loci	Sequencing/RFLP	Han et al. 2015
Datong Horse	Asia	Eastern Asia	China	Northwest of China	6 equine Y-specific microsatellites	Sanger sequencing	Ling et al. 2010
Debao Pony	Asia	Eastern Asia	China	Southern China (Pony Debao, Guangxi)	Microsatellites	Wallner et al. 2003; Kreutzmann et al. 2014	Liu et al. 2021
Debao Pony	Asia	Eastern Asia	China	Debao county, Guangxi	33 Y chromosome loci	Sequencing/RFLP	Han et al. 2015
Debao Pony	Asia	Eastern Asia	China	Guangxi Province	52 SNVs	Wallner et al. 2017	Liu et al. 2020
Debao Pony	Asia	Eastern Asia	China	South of China	6 equine Y-specific microsatellites	Sanger sequencing	Ling et al. 2010
Donkey	Donkey	Donkey	Donkey	Donkey	5.8 Mb of the MSY	WGS and MSY de novo assembly	Felkel et al. 2019
Donkey	Donkey	Donkey	Donkey	Donkey	1.46 Mb of the MSY (56 MSY variants)	WGS and MSY de novo assembly	Wallner et al. 2017
Donkey	Donkey	Donkey	Donkey	Donkey	6 equine Y-specific microsatellites	Sanger sequencing	Ling et al. 2010
Donkey	Donkey	Donkey	Donkey	Donkey	Microsatellites	Sanger sequencing	Fornal et al. 2020
Donkey	Donkey	Donkey	Donkey	Donkey	Microsatellites	Wallner et al. 2003; Kreutzmann et al. 2014	Liu et al. 2021
Draft	Europe	Unspecified	Unspecified	Unspecified	SNP array with 670, 796 K SNPs	Axiom Equine Genotyping Array, Wallner et al. 2017 and Felkel et al. 2019	Cosgrove et al. 2020
Dülmen Pony	Europe	Central Europe	Germany	Germany	5.8 Mb of the MSY	WGS and MSY de novo assembly	Felkel et al. 2019
Elunchun Horse	Asia	Eastern Asia	China	Inner Mongolia Province	52 SNVs	Wallner et al. 2017	Liu et al. 2020
Elunchun Horse	Asia	Eastern Asia	China	Northeast of China	6 equine Y-specific microsatellites	Sanger sequencing	Ling et al. 2010
England Warmblood	Europe	Northern Europe	United Kingdom	England	4 Y chromosomal loci (SNP/indel)	Sanger sequencing	Wallner et al. 2013
English Thoroughbred	Europe	Northern Europe	United Kingdom	England	4 Y chromosomal loci (SNP/indel)	Sanger sequencing	Wallner et al. 2013
English Thoroughbred	Europe	Northern Europe	United Kingdom	England	3 Y chromosomal loci (SNP/indel) and Microsatellites	Wallner et al. 2004 and 2013	Kreutzmann et al. 2014
Estonian Heavy Draught Horse	Europe	Northern Europe	Estonia	Estonia	Microsatellites	Wallner et al. 2004	Sild et al. 2019
Estonian Native Horse	Europe	Northern Europe	Estonia	Estonia	Microsatellites	Wallner et al. 2004	Sild et al. 2019
Exmoor Pony	Europe	Northern Europe	United Kingdom	United Kingdom	14.3 Kb of noncoding Y chromosome	Sanger sequencing	Lindgren et al. 2004
Exmoor Pony	Europe	Northern Europe	United Kingdom	United Kingdom	6 fragments with putative SNPs (Amely6, SRY, Eca- Y2B17,Eca-Y3B1, Eca-Y3B12, Eca-Y3B19)	Sanger sequencing	Brandariz-Fontes et al. 2013
Fell Pony	Europe	Northern Europe	United Kingdom	England	4 Y chromosomal loci (SNP/indel)	Sanger sequencing	Wallner et al. 2013
Finnhorse	Europe	Northern Europe	Finland	Finland	Microsatellites	Wallner et al. 2004	Sild et al. 2019
Franches-Montagnes	Europe	Central Europe	Switzerland	Switzerland	5.8 Mb of the MSY	WGS and MSY de novo assembly	Felkel et al. 2018
Franches-Montagnes	Europe	Central Europe	Switzerland	Switzerland	5.8 Mb of the MSY	WGS and MSY de novo assembly	Felkel et al. 2018
Franches-Montagnes	Europe	Central Europe	Switzerland	Switzerland	5.8 Mb of the MSY	WGS and MSY de novo assembly	Felkel et al. 2018
Franches-Montagnes	Europe	Central Europe	Switzerland	Switzerland	5.8 Mb of the MSY	WGS and MSY de novo assembly	Felkel et al. 2018
Franches-Montagnes	Europe	Central Europe	Switzerland	Switzerland	5.8 Mb of the MSY	WGS and MSY de novo assembly	Felkel et al. 2018
Franches-Montagnes	Europe	Central Europe	Switzerland	Switzerland	5.8 Mb of the MSY	WGS and MSY de novo assembly	Felkel et al. 2018
Franches-Montagnes	Europe	Central Europe	Switzerland	Switzerland	5.8 Mb of the MSY	WGS and MSY de novo assembly	Felkel et al. 2018
Franches-Montagnes	Europe	Central Europe	Switzerland	Switzerland	5.8 Mb of the MSY	WGS and MSY de novo assembly	Felkel et al. 2018
Franches-Montagnes	Europe	Central Europe	Switzerland	Switzerland	5.8 Mb of the MSY	WGS and MSY de novo assembly	Felkel et al. 2018
Franches-Montagnes	Europe	Central Europe	Switzerland	Switzerland	5.8 Mb of the MSY	WGS and MSY de novo assembly	Felkel et al. 2018
Franches-Montagnes	Europe	Central Europe	Switzerland	Switzerland	5.8 Mb of the MSY	WGS and MSY de novo assembly	Felkel et al. 2018
Franches-Montagnes	Europe	Central Europe	Switzerland	Switzerland	5.8 Mb of the MSY	WGS and MSY de novo assembly	Felkel et al. 2018
Franches-Montagnes	Europe	Central Europe	Switzerland	Switzerland	5.8 Mb of the MSY	WGS and MSY de novo assembly	Felkel et al. 2018
Franches-Montagnes	Europe	Central Europe	Switzerland	Switzerland	5.8 Mb of the MSY	WGS and MSY de novo assembly	Felkel et al. 2018
Franches-Montagnes	Europe	Central Europe	Switzerland	Switzerland	5.8 Mb of the MSY	WGS and MSY de novo assembly	Felkel et al. 2018
Franches-Montagnes	Europe	Central Europe	Switzerland	Switzerland	5.8 Mb of the MSY	WGS and MSY de novo assembly	Felkel et al. 2018
Franches-Montagnes	Europe	Central Europe	Switzerland	Switzerland	5.8 Mb of the MSY	WGS and MSY de novo assembly	Felkel et al. 2018
Franches-Montagnes	Europe	Central Europe	Switzerland	Switzerland	5.8 Mb of the MSY	WGS and MSY de novo assembly	Felkel et al. 2018
Franches-Montagnes	Europe	Central Europe	Switzerland	Switzerland	5.8 Mb of the MSY	WGS and MSY de novo assembly	Felkel et al. 2018
Franches-Montagnes	Europe	Central Europe	Switzerland	Switzerland	5.8 Mb of the MSY	WGS and MSY de novo assembly	Felkel et al. 2019
Franches-Montagnes	Europe	Central Europe	Switzerland	Switzerland	5.8 Mb of the MSY	WGS and MSY de novo assembly	Felkel et al. 2019
Franches-Montagnes	Europe	Central Europe	Switzerland	Switzerland	1.46 Mb of the MSY (56 MSY variants)	WGS and MSY de novo assembly	Wallner et al. 2017
Franches-Montagnes	Europe	Central Europe	Switzerland	Switzerland	1.46 Mb of the MSY (56 MSY variants)	WGS and MSY de novo assembly	Wallner et al. 2017
Franches-Montagnes	Europe	Central Europe	Switzerland	Switzerland	SNP array with 670, 796 K SNPs	Axiom Equine Genotyping Array, Wallner et al. 2017 and Felkel et al. 2019	Cosgrove et al. 2020
Fredriksborg Horse	Europe	Northern Europe	Denmark	Denmark	117 variants (SNVs and Indels)	KASP genotyping	Remer et al. 2022
Fredriksborg Horse	Europe	Northern Europe	Denmark	Denmark	117 variants (SNVs and Indels)	KASP genotyping	Remer et al. 2022
Fredriksborg Horse	Europe	Northern Europe	Denmark	Denmark	117 variants (SNVs and Indels)	KASP genotyping	Remer et al. 2022
Fredriksborg Horse	Europe	Northern Europe	Denmark	Denmark	117 variants (SNVs and Indels)	KASP genotyping	Remer et al. 2022
Friesian	Europe	Northern Europe	Netherlands	Netherlands	4 Y chromosomal loci (SNP/indel)	Sanger sequencing	Wallner et al. 2013
German Riding Pony	Europe	Central Europe	Germany	Germany	4 Y chromosomal loci (SNP/indel)	Sanger sequencing	Wallner et al. 2013
German Riding Pony	Europe	Central Europe	Germany	Germany	3 Y chromosomal loci (SNP/indel) and Microsatellites	Wallner et al. 2004 and 2013	Kreutzmann et al. 2014
German Riding Pony	Europe	Central Europe	Germany	Germany	4 Y chromosomal loci (SNP/indel)	Sanger sequencing	Wallner et al. 2013
Giara	Europe	Southern Europe	Italy	Sardinia	3 Y chromosomal loci (SNP/indel)	Wallner et al. 2013	Giontella et al. 2020c
Giara	Europe	Southern Europe	Italy	Sardinia	3 Y chromosomal loci (SNP/indel)	Wallner et al. 2013	Giontella et al. 2020c
Giara	Europe	Southern Europe	Italy	Sardinia	3 Y chromosomal loci (SNP/indel)	Wallner et al. 2013	Giontella et al. 2020c
Giara	Europe	Southern Europe	Italy	Sardinia	3 Y chromosomal loci (SNP/indel)	Wallner et al. 2013	Giontella et al. 2020c
Giara	Europe	Southern Europe	Italy	Sardinia	3 Y chromosomal loci (SNP/indel)	Wallner et al. 2013	Giontella et al. 2020c
Giara	Europe	Southern Europe	Italy	Sardinia	3 Y chromosomal loci (SNP/indel)	Wallner et al. 2013	Giontella et al. 2020c
Giara	Europe	Southern Europe	Italy	Sardinia	3 Y chromosomal loci (SNP/indel)	Wallner et al. 2013	Giontella et al. 2020c
Giara	Europe	Southern Europe	Italy	Sardinia	3 Y chromosomal loci (SNP/indel)	Wallner et al. 2013	Giontella et al. 2020c
Giara	Europe	Southern Europe	Italy	Sardinia	3 Y chromosomal loci (SNP/indel)	Wallner et al. 2013	Giontella et al. 2020c
Giara	Europe	Southern Europe	Italy	Sardinia	3 Y chromosomal loci (SNP/indel)	Wallner et al. 2013	Giontella et al. 2020c
Giara	Europe	Southern Europe	Italy	Sardinia	3 Y chromosomal loci (SNP/indel)	Wallner et al. 2013	Giontella et al. 2020c
Giara	Europe	Southern Europe	Italy	Sardinia	3 Y chromosomal loci (SNP/indel)	Wallner et al. 2013	Giontella et al. 2020c
Gotland Pony	Europe	Northern Europe	Sweden	Sweden	14.3 Kb of noncoding Y chromosome	Sanger sequencing	Lindgren et al. 2004
Gotland Pony	Europe	Northern Europe	Sweden	Sweden	6 fragments with putative SNPs (Amely6, SRY, Eca- Y2B17,Eca-Y3B1, Eca-Y3B12, Eca-Y3B19)	Sanger sequencing	Brandariz-Fontes et al. 2013
Guanzhong	Asia	Eastern Asia	China	Fufeng county, Shaanxi	33 Y chromosome loci	Sequencing/RFLP	Han et al. 2015
Guizhou Horse	Asia	Eastern Asia	China	Southern China (Bijie, Guizhou)	Microsatellites	Wallner et al. 2003; Kreutzmann et al. 2014	Liu et al. 2021
Guizhou Horse	Asia	Eastern Asia	China	Guiyang city, Guizhou	33 Y chromosome loci	Sequencing/RFLP	Han et al. 2015
Guizhou Horse	Asia	Eastern Asia	China	Guizhou Province	52 SNVs	Wallner et al. 2017	Liu et al. 2020
Guizhou Horse	Asia	Eastern Asia	China	South of China	6 equine Y-specific microsatellites	Sanger sequencing	Ling et al. 2010
Haflinger	Europe	Southern Europe	Italy	Italy	5.8 Mb of the MSY	WGS and MSY de novo assembly	Felkel et al. 2018
Haflinger	Europe	Southern Europe	Italy	Italy	5.8 Mb of the MSY	WGS and MSY de novo assembly	Felkel et al. 2018
Haflinger	Europe	Southern Europe	Italy	Italy	5.8 Mb of the MSY	WGS and MSY de novo assembly	Felkel et al. 2018
Haflinger	Europe	Southern Europe	Italy	Italy	5.8 Mb of the MSY	WGS and MSY de novo assembly	Felkel et al. 2018
Haflinger	Europe	Southern Europe	Italy	Italy	4 Y chromosomal loci (SNP/indel)	Sanger sequencing	Wallner et al. 2013
Haflinger	Europe	Southern Europe	Italy	Italy	3 Y chromosomal loci (SNP/indel) and Microsatellites	Wallner et al. 2004 and 2013	Kreutzmann et al. 2014
Hanoverian Warmblood	Europe	Central Europe	Germany	Germany	4 Y chromosomal loci (SNP/indel)	Sanger sequencing	Wallner et al. 2013
Hanoverian Warmblood	Europe	Central Europe	Germany	Germany	5.8 Mb of the MSY	WGS and MSY de novo assembly	Felkel et al. 2019
Hanoverian Warmblood	Europe	Central Europe	Germany	Germany	5.8 Mb of the MSY	WGS and MSY de novo assembly	Felkel et al. 2019
Hanoverian Warmblood	Europe	Central Europe	Germany	Germany	5.8 Mb of the MSY	WGS and MSY de novo assembly	Felkel et al. 2019
Hanoverian Warmblood	Europe	Central Europe	Germany	Germany	5.8 Mb of the MSY	WGS and MSY de novo assembly	Felkel et al. 2019
Hanoverian Warmblood	Europe	Central Europe	Germany	Germany	5.8 Mb of the MSY	WGS and MSY de novo assembly	Felkel et al. 2019
Hanoverian Warmblood	Europe	Central Europe	Germany	Germany	5.8 Mb of the MSY	WGS and MSY de novo assembly	Felkel et al. 2019
Hanoverian Warmblood	Europe	Central Europe	Germany	Germany	5.8 Mb of the MSY	WGS and MSY de novo assembly	Felkel et al. 2019
Hanoverian Warmblood	Europe	Central Europe	Germany	Germany	5.8 Mb of the MSY	WGS and MSY de novo assembly	Felkel et al. 2019
Hanoverian Warmblood	Europe	Central Europe	Germany	Germany	5.8 Mb of the MSY	WGS and MSY de novo assembly	Felkel et al. 2019
Hanoverian Warmblood	Europe	Central Europe	Germany	Germany	5.8 Mb of the MSY	WGS and MSY de novo assembly	Felkel et al. 2019
Hanoverian Warmblood	Europe	Central Europe	Germany	Germany	5.8 Mb of the MSY	WGS and MSY de novo assembly	Felkel et al. 2019
Hanoverian Warmblood	Europe	Central Europe	Germany	Germany	5.8 Mb of the MSY	WGS and MSY de novo assembly	Felkel et al. 2019
Hanoverian Warmblood	Europe	Central Europe	Germany	Germany	5.8 Mb of the MSY	WGS and MSY de novo assembly	Felkel et al. 2019
Hanoverian Warmblood	Europe	Central Europe	Germany	Germany	5.8 Mb of the MSY	WGS and MSY de novo assembly	Felkel et al. 2019
Hanoverian Warmblood	Europe	Central Europe	Germany	Germany	5.8 Mb of the MSY	WGS and MSY de novo assembly	Felkel et al. 2019
Hanoverian Warmblood	Europe	Central Europe	Germany	Germany	5.8 Mb of the MSY	WGS and MSY de novo assembly	Felkel et al. 2019
Hanoverian Warmblood	Europe	Central Europe	Germany	Germany	5.8 Mb of the MSY	WGS and MSY de novo assembly	Felkel et al. 2019
Hanoverian Warmblood	Europe	Central Europe	Germany	Germany	1.46 Mb of the MSY (56 MSY variants)	WGS and MSY de novo assembly	Wallner et al. 2017
Hanoverian Warmblood	Europe	Central Europe	Germany	Germany	1.46 Mb of the MSY (56 MSY variants)	WGS and MSY de novo assembly	Wallner et al. 2017
Hanoverian Warmblood	Europe	Central Europe	Germany	Germany	1.46 Mb of the MSY (56 MSY variants)	WGS and MSY de novo assembly	Wallner et al. 2017
Heihe Horse	Asia	Eastern Asia	China	Northeast of China	6 equine Y-specific microsatellites	Sanger sequencing	Ling et al. 2010
Hequ Horse	Asia	Eastern Asia	China	Maqu county, Gansu	33 Y chromosome loci	Sequencing/RFLP	Han et al. 2015
Hequ Horse	Asia	Eastern Asia	China	Northwest of China	6 equine Y-specific microsatellites	Sanger sequencing	Ling et al. 2010
Hokkaido	Asia	Eastern Asia	Japan	Japan	5 Y chromosomal loci (SNP/indel)	Wallner et al. 2013 and Han et al. 2015	Kakoi et al. 2019
Holsteiner Warmblood	Europe	Central Europe	Germany	Germany	5.8 Mb of the MSY	WGS and MSY de novo assembly	Felkel et al. 2019
Holsteiner Warmblood	Europe	Central Europe	Germany	Germany	5.8 Mb of the MSY	WGS and MSY de novo assembly	Felkel et al. 2019
Holsteiner Warmblood	Europe	Central Europe	Germany	Germany	5.8 Mb of the MSY	WGS and MSY de novo assembly	Felkel et al. 2019
Holsteiner Warmblood	Europe	Central Europe	Germany	Germany	1.46 Mb of the MSY (56 MSY variants)	WGS and MSY de novo assembly	Wallner et al. 2017
Holsteiner Warmblood	Europe	Central Europe	Germany	Germany	1.46 Mb of the MSY (56 MSY variants)	WGS and MSY de novo assembly	Wallner et al. 2017
Holsteiner Warmblood	Europe	Central Europe	Germany	Germany	1.46 Mb of the MSY (56 MSY variants)	WGS and MSY de novo assembly	Wallner et al. 2017
Hucul	Europe	Central Europe	Carpathian Mountains	Carpathian Mountains	4 Y chromosomal loci (SNP/indel)	Sanger sequencing	Wallner et al. 2013
Hucul	Europe	Central Europe	Carpathian Mountains	Carpathian Mountains	3 Y chromosomal loci (SNP/indel) and Microsatellites	Wallner et al. 2004 and 2013	Kreutzmann et al. 2014
Icelandic Horse	Europe	Northern Europe	Iceland	Iceland	14.3 Kb of noncoding Y chromosome	Sanger sequencing	Lindgren et al. 2004
Icelandic Horse	Europe	Northern Europe	Iceland	Iceland	6 fragments with putative SNPs (Amely6, SRY, Eca- Y2B17,Eca-Y3B1, Eca-Y3B12, Eca-Y3B19)	Sanger sequencing	Brandariz-Fontes et al. 2013
Icelandic Horse	Europe	Northern Europe	Iceland	Iceland	5.8 Mb of the MSY	WGS and MSY de novo assembly	Felkel et al. 2019
Icelandic Horse	Europe	Northern Europe	Iceland	Iceland	4 Y chromosomal loci (SNP/indel)	Sanger sequencing	Wallner et al. 2013
Icelandic Horse	Europe	Northern Europe	Iceland	Iceland	1.46 Mb of the MSY (56 MSY variants)	WGS and MSY de novo assembly	Wallner et al. 2017
Icelandic Horse	Europe	Northern Europe	Iceland	Iceland	1.46 Mb of the MSY (56 MSY variants)	WGS and MSY de novo assembly	Wallner et al. 2017
Icelandic Horse	Europe	Northern Europe	Iceland	Iceland	SNP array with 670, 796 K SNPs	Axiom Equine Genotyping Array, Wallner et al. 2017 and Felkel et al. 2019	Cosgrove et al. 2020
Icelandic Horse	Europe	Northern Europe	Iceland	Iceland	3 Y chromosomal loci (SNP/indel) and Microsatellites	Wallner et al. 2004 and 2013	Kreutzmann et al. 2014
Icelandic Horse	Europe	Northern Europe	Iceland	Iceland	5 non-coding sequences (Eca-Y3B1, Eca-Y3B8, Eca-Y3B12, Eca-Y2B17, Eca-Y3B19)	Sanger sequencing	Wallner et al. 2003
Jeju Pony	Asia	Eastern Asia	South Corea	South Corea	5.8 Mb of the MSY	WGS and MSY de novo assembly	Felkel et al. 2018
Jianchang Horse	Asia	Eastern Asia	China	Sichuan Province	52 SNVs	Wallner et al. 2017	Liu et al. 2020
Jianchang Horse	Asia	Eastern Asia	China	South of China	6 equine Y-specific microsatellites	Sanger sequencing	Ling et al. 2010
Jiangzi Horse	Asia	Eastern Asia	China	Tibet Province	52 SNVs	Wallner et al. 2017	Liu et al. 2020
Jilin Horse	Asia	Eastern Asia	China	Northeast of China	6 equine Y-specific microsatellites	Sanger sequencing	Ling et al. 2010
Jinjiang Horse	Asia	Eastern Asia	China	Southern China (Jinjiang, Fujian)	Microsatellites	Wallner et al. 2003; Kreutzmann et al. 2014	Liu et al. 2021
Jinjiang Horse	Asia	Eastern Asia	China	Fujian Province	52 SNVs	Wallner et al. 2017	Liu et al. 2020
Jinjiang Horse	Asia	Eastern Asia	China	Middle and southeast of China	6 equine Y-specific microsatellites	Sanger sequencing	Ling et al. 2010
Kabardian Horse	Asia	Caucasus	Kabardino-Balkarian Republic, Krasnodarsky Krai, Adygea, Karachaevo-Cherkesskaia Republic, Caucasus	Kabardino-Balkarian Republic, Krasnodarsky Krai, Adygea, Karachaevo-Cherkesskaia Republic, Caucasus	6 mutations in Y chromosome	Lippold et al. 2011 and Wallner et al. 2013	Khaudov et al. 2018
Kazakh Horse	Asia	Eastern Asia	China	Northern China (Yili, Xinjiang)	Microsatellites	Wallner et al. 2003; Kreutzmann et al. 2014	Liu et al. 2021
Kazakh Horse	Asia	Eastern Asia	China	Changji city, Xinjiang	33 Y chromosome loci	Sequencing/RFLP	Han et al. 2015
Kazakh Horse	Asia	Eastern Asia	China	Xinjiang Province	52 SNVs	Wallner et al. 2017	Liu et al. 2020
Kazakh Horse	Asia	Eastern Asia	China	Northwest of China	6 equine Y-specific microsatellites	Sanger sequencing	Ling et al. 2010
Khuzestan Arab	Asia	Middle East	Iran	Khuzestan	6 fragments with putative SNPs (Amely6, SRY, Eca- Y2B17,Eca-Y3B1, Eca-Y3B12, Eca-Y3B19)	Sanger sequencing	Brandariz-Fontes et al. 2013
Khuzestan Arab	Asia	Middle East	Iran	Khuzestan	14.3 Kb of noncoding Y chromosome	Sanger sequencing	Lindgren et al. 2004
Kiso	Asia	Eastern Asia	Japan	Japan	5 Y chromosomal loci (SNP/indel)	Wallner et al. 2013 and Han et al. 2015	Kakoi et al. 2019
Kladruber	Europe	Central Europe	Czech Republic	Czech Republic	6 fragments with putative SNPs (Amely6, SRY, Eca- Y2B17,Eca-Y3B1, Eca-Y3B12, Eca-Y3B19)	Sanger sequencing	Brandariz-Fontes et al. 2013
Kladruber	Europe	Central Europe	Czech Republic	Kladruby nad Labem	117 variants (SNVs and Indels)	KASP genotyping	Remer et al. 2022
Kladruber	Europe	Central Europe	Czech Republic	Czech Republic	4 Y chromosomal loci (SNP/indel)	Sanger sequencing	Wallner et al. 2013
Kladruber	Europe	Central Europe	Czech Republic	Czech Republic	3 Y chromosomal loci (SNP/indel) and Microsatellites	Wallner et al. 2004 and 2013	Kreutzmann et al. 2014
Kladruber	Europe	Central Europe	Czech Republic	Czech Republic	5 non-coding sequences (Eca-Y3B1, Eca-Y3B8, Eca-Y3B12, Eca-Y2B17, Eca-Y3B19)	Sanger sequencing	Wallner et al. 2003
Knabstrupper	Europe	Central Europe	Germany	Germany	3 Y chromosomal loci (SNP/indel) and Microsatellites	Wallner et al. 2004 and 2013	Kreutzmann et al. 2014
Knabstrupper	Europe	Central Europe	Germany	Germany	117 variants (SNVs and Indels)	KASP genotyping	Remer et al. 2022
Knabstrupper	Europe	Central Europe	Germany	Germany	117 variants (SNVs and Indels)	KASP genotyping	Remer et al. 2022
Knabstrupper	Europe	Northern Europe	Denmark	Denmark	4 Y chromosomal loci (SNP/indel)	Sanger sequencing	Wallner et al. 2013
Kurdish Horse	Asia	Middle East	Middle East	Kurdistan	SNP array with 670, 796 K SNPs	Axiom Equine Genotyping Array, Wallner et al. 2017 and Felkel et al. 2019	Cosgrove et al. 2020
Kushum Horse	Asia	Central Asia	West Kazakhstan	West Kazakhstan	4 SNPs (rAX, rA, rW, and rD)	Wallner et al. 2013 and 2017	Nguyen et al. 2020
Kushum Horse	Asia	Central Asia	West Kazakhstan	West Kazakhstan	4 SNPs (rAX, rA, rW, and rD)	Han et al. 2015 and Wallner et al. 2017	Nguyen et al. 2020
Land-Race Horse	Unspecified	Unspecified	Unspecified	Unspecified	SNP array with 670, 796 K SNPs	Axiom Equine Genotyping Array, Wallner et al. 2017 and Felkel et al. 2019	Cosgrove et al. 2020
Langkazi Horse	Asia	Eastern Asia	China	Tibet Province	52 SNVs	Wallner et al. 2017	Liu et al. 2020
Latvian Horse	Europe	Northern Europe	Latvia	Latvia	Microsatellites	Wallner et al. 2004	Sild et al. 2019
Lewitzer	Europe	Central Europe	Germany	Germany	117 variants (SNVs and Indels)	KASP genotyping	Remer et al. 2022
Lichuan Horse	Asia	Eastern Asia	China	Middle and southeast of China	6 equine Y-specific microsatellites	Sanger sequencing	Ling et al. 2010
Lijiang Horse	Asia	Eastern Asia	China	Southern China (Lijiang, Yunnan)	Microsatellites	Wallner et al. 2003; Kreutzmann et al. 2014	Liu et al. 2021
Lijiang Horse	Asia	Eastern Asia	China	Yunnan Province	52 SNVs	Wallner et al. 2017	Liu et al. 2020
Lipizzan	Europe	Central Europe	Slovenia	Slovenia	6 fragments with putative SNPs (Amely6, SRY, Eca- Y2B17,Eca-Y3B1, Eca-Y3B12, Eca-Y3B19)	Sanger sequencing	Brandariz-Fontes et al. 2013
Lipizzan	Europe	Eastern Europe	Romania	Beclean	117 variants (SNVs and Indels)	KASP genotyping	Remer et al. 2022
Lipizzan	Europe	Eastern Europe	Romania	Beclean	117 variants (SNVs and Indels)	KASP genotyping	Remer et al. 2022
Lipizzan	Europe	Eastern Europe	Romania	Fagaras	117 variants (SNVs and Indels)	KASP genotyping	Remer et al. 2022
Lipizzan	Europe	Eastern Europe	Hungary	Szilvasvarad	117 variants (SNVs and Indels)	KASP genotyping	Remer et al. 2022
Lipizzan	Europe	Central Europe	Austria	Piber/Wien	117 variants (SNVs and Indels)	KASP genotyping	Remer et al. 2022
Lipizzan	Europe	Central Europe	Austria	Piber/Wien	117 variants (SNVs and Indels)	KASP genotyping	Remer et al. 2022
Lipizzan	Europe	Central Europe	Austria	Piber/Wien	117 variants (SNVs and Indels)	KASP genotyping	Remer et al. 2022
Lipizzan	Europe	Central Europe	Austria	Piber/Wien	117 variants (SNVs and Indels)	KASP genotyping	Remer et al. 2022
Lipizzan	Europe	Central Europe	Austria	Piber/Wien	117 variants (SNVs and Indels)	KASP genotyping	Remer et al. 2022
Lipizzan	Europe	Eastern Europe	Hungary	Szilvasvarad	117 variants (SNVs and Indels)	MSY target enriched NGS sequencing	Remer et al. 2022
Lipizzan	Europe	Central Europe	Austria	Piber/Wien	117 variants (SNVs and Indels)	MSY target enriched NGS sequencing	Remer et al. 2022
Lipizzan	Europe	Central Europe	Slovenia	Slovenia	4 Y chromosomal loci (SNP/indel)	Sanger sequencing	Wallner et al. 2013
Lipizzan	Europe	Central Europe	Slovenia	Slovenia	1.46 Mb of the MSY (56 MSY variants)	WGS and MSY de novo assembly	Wallner et al. 2017
Lipizzan	Europe	Central Europe	Slovenia	Slovenia	1.46 Mb of the MSY (56 MSY variants)	WGS and MSY de novo assembly	Wallner et al. 2017
Lipizzan	Europe	Central Europe	Slovenia	Slovenia	3 Y chromosomal loci (SNP/indel) and Microsatellites	Wallner et al. 2004 and 2013	Kreutzmann et al. 2014
Lipizzan	Europe	Central Europe	Slovenia	Slovenia	1.46 Mb of the MSY (56 MSY variants)	WGS and MSY de novo assembly	Wallner et al. 2017
Lipizzan	Europe	Central Europe	Slovenia	Slovenia	1.46 Mb of the MSY (56 MSY variants)	WGS and MSY de novo assembly	Wallner et al. 2017
Lipizzan	Europe	Central Europe	Slovenia	Slovenia	MSY variants (SNVs and Indels)	KASP genotyping	Radovic et al. 2021
Lipizzan	Europe	Central Europe	Slovenia	Slovenia	5 non-coding sequences (Eca-Y3B1, Eca-Y3B8, Eca-Y3B12, Eca-Y2B17, Eca-Y3B19)	Sanger sequencing	Wallner et al. 2003
Losino	Europe	Western Europe	Spain	Burgos	6 fragments with putative SNPs (Amely6, SRY, Eca- Y2B17,Eca-Y3B1, Eca-Y3B12, Eca-Y3B19)	Sanger sequencing	Brandariz-Fontes et al. 2013
Luoping Horse	Asia	Eastern Asia	China	South of China	6 equine Y-specific microsatellites	Sanger sequencing	Ling et al. 2010
Lusitano	Europe	Western Europe	Portugal	Portugal	6 fragments with putative SNPs (Amely6, SRY, Eca- Y2B17,Eca-Y3B1, Eca-Y3B12, Eca-Y3B19)	Sanger sequencing	Brandariz-Fontes et al. 2013
Lusitano	Europe	Western Europe	Portugal	Portugal	4 Y chromosomal loci (SNP/indel)	Sanger sequencing	Wallner et al. 2013
Lusitano	Europe	Western Europe	Portugal	Portugal	SNP array with 670, 796 K SNPs	Axiom Equine Genotyping Array, Wallner et al. 2017 and Felkel et al. 2019	Cosgrove et al. 2020
Lusitano	Europe	Western Europe	Portugal	Portugal	3 Y chromosomal loci (SNP/indel) and Microsatellites	Wallner et al. 2004 and 2013	Kreutzmann et al. 2014
Mallorquin	Europe	Western Europe	Mallorca	Mallorca	6 fragments with putative SNPs (Amely6, SRY, Eca- Y2B17,Eca-Y3B1, Eca-Y3B12, Eca-Y3B19)	Sanger sequencing	Brandariz-Fontes et al. 2013
Malwari Horse	Asia	Southern Asia	India	Rajasthan	14.3 Kb of noncoding Y chromosome	Sanger sequencing	Lindgren et al. 2004
Malwari Horse	Asia	Southern Asia	India	Rajasthan	6 fragments with putative SNPs (Amely6, SRY, Eca- Y2B17,Eca-Y3B1, Eca-Y3B12, Eca-Y3B19)	Sanger sequencing	Brandariz-Fontes et al. 2013
Mangalarga Marchador Horse	America	South America	Brazil	Brazil	5 non-coding sequences (Eca-Y3B1, Eca-Y3B8, Eca-Y3B12, Eca-Y2B17, Eca-Y3B19)	Sanger sequencing	Wallner et al. 2003
Mangalarga Marchador Horse	America	South America	Brazil	Brazil	6 fragments with putative SNPs (Amely6, SRY, Eca- Y2B17,Eca-Y3B1, Eca-Y3B12, Eca-Y3B19)	Sanger sequencing	Brandariz-Fontes et al. 2013
Mangalarga Marchador Horse	America	South America	Brazil	Brazil	5.8 Mb of the MSY	WGS and MSY de novo assembly	Felkel et al. 2018
Mangalarga Marchador Horse	America	South America	Brazil	Brazil	3 Y chromosomal loci (SNP/indel) and Microsatellites	Wallner et al. 2004 and 2013	Kreutzmann et al. 2014
Mangalarga Paulista	America	South America	Brazil	Brazil	3 Y chromosomal loci (SNP/indel) and Microsatellites	Wallner et al. 2004 and 2013	Kreutzmann et al. 2014
Maremmano	Europe	Southern Europe	Italy	Central Italy	SNP array with 670, 796 K SNPs	Axiom Equine Genotyping Array, Wallner et al. 2017 and Felkel et al. 2019	Cosgrove et al. 2020
Marismeno	Europe	Western Europe	Spain	Huelva	6 fragments with putative SNPs (Amely6, SRY, Eca- Y2B17,Eca-Y3B1, Eca-Y3B12, Eca-Y3B19)	Sanger sequencing	Brandariz-Fontes et al. 2013
Marwari Horse	Asia	Southern Asia	India	India	5.8 Mb of the MSY	WGS and MSY de novo assembly	Felkel et al. 2018
Menorquin	Europe	Western Europe	Menorca	Menorca	6 fragments with putative SNPs (Amely6, SRY, Eca- Y2B17,Eca-Y3B1, Eca-Y3B12, Eca-Y3B19)	Sanger sequencing	Brandariz-Fontes et al. 2013
American Miniature Horse	Europe	Europe	Europe	Europe	5 non-coding sequences (Eca-Y3B1, Eca-Y3B8, Eca-Y3B12, Eca-Y2B17, Eca-Y3B19)	Sanger sequencing	Wallner et al. 2003
American Miniature Horse	Europe	Europe	Europe	Europe	6 fragments with putative SNPs (Amely6, SRY, Eca- Y2B17,Eca-Y3B1, Eca-Y3B12, Eca-Y3B19)	Sanger sequencing	Brandariz-Fontes et al. 2013
Misaki	Asia	Eastern Asia	Japan	Japan	5 Y chromosomal loci (SNP/indel)	Wallner et al. 2013 and Han et al. 2015	Kakoi et al. 2019
Miyako	Asia	Eastern Asia	Japan	Japan	5 Y chromosomal loci (SNP/indel)	Wallner et al. 2013 and Han et al. 2015	Kakoi et al. 2019
Mongolian Horse	Asia	Eastern Asia	China	Northern China (Chifeng, Inner Mongolia)	Microsatellites	Wallner et al. 2003; Kreutzmann et al. 2014	Liu et al. 2021
Mongolian Horse	Asia	Eastern Asia	China	Northeast of China	6 equine Y-specific microsatellites	Sanger sequencing	Ling et al. 2010
Mongolian Horse	Asia	Eastern Asia	China	Abroad breeds	6 equine Y-specific microsatellites	Sanger sequencing	Ling et al. 2010
Mongolian Horse	Asia	Eastern Asia	China	Inner-Mongolia	6 fragments with putative SNPs (Amely6, SRY, Eca- Y2B17,Eca-Y3B1, Eca-Y3B12, Eca-Y3B19)	Sanger sequencing	Brandariz-Fontes et al. 2013
Mongolian Horse	Asia	Eastern Asia	Mongolia	Mongolia	5.8 Mb of the MSY	WGS and MSY de novo assembly	Felkel et al. 2018
Mongolian Horse	Asia	Eastern Asia	Mongolia	Mongolia	5.8 Mb of the MSY	WGS and MSY de novo assembly	Felkel et al. 2018
Mongolian Horse	Asia	Eastern Asia	China	Inner-Mongolia	52 SNVs	Wallner et al. 2017	Liu et al. 2020
Mongolian Horse	Asia	Eastern Asia	Mongolia	Mongolia	3 Y chromosomal loci (SNP/indel) and Microsatellites	Wallner et al. 2004 and 2013	Kreutzmann et al. 2014
Mongolian Horse	Asia	Eastern Asia	Mongolia	Mongolia	5 non-coding sequences (Eca-Y3B1, Eca-Y3B8, Eca-Y3B12, Eca-Y2B17, Eca-Y3B19)	Sanger sequencing	Wallner et al. 2003
Morgan Horse	America	North America	USA	USA	5.8 Mb of the MSY	WGS and MSY de novo assembly	Felkel et al. 2019
Morgan Horse	America	North America	USA	USA	5.8 Mb of the MSY	WGS and MSY de novo assembly	Felkel et al. 2019
Morgan Horse	America	North America	USA	USA	5.8 Mb of the MSY	WGS and MSY de novo assembly	Felkel et al. 2019
Morgan Horse	America	North America	USA	USA	5.8 Mb of the MSY	WGS and MSY de novo assembly	Felkel et al. 2019
Morgan Horse	America	North America	USA	USA	5.8 Mb of the MSY	WGS and MSY de novo assembly	Felkel et al. 2019
Morgan Horse	America	North America	USA	USA	5.8 Mb of the MSY	WGS and MSY de novo assembly	Felkel et al. 2019
Morgan Horse	America	North America	USA	USA	1.46 Mb of the MSY (56 MSY variants)	WGS and MSY de novo assembly	Wallner et al. 2017
Morgan Horse	America	North America	USA	USA	1.46 Mb of the MSY (56 MSY variants)	WGS and MSY de novo assembly	Wallner et al. 2017
Morgan Horse	America	North America	USA	USA	1.46 Mb of the MSY (56 MSY variants)	WGS and MSY de novo assembly	Wallner et al. 2017
Morgan Horse	America	North America	USA	USA	1.46 Mb of the MSY (56 MSY variants)	WGS and MSY de novo assembly	Wallner et al. 2017
Morgan Horse	America	North America	USA	USA	1.46 Mb of the MSY (56 MSY variants)	WGS and MSY de novo assembly	Wallner et al. 2017
Morgan Horse	America	North America	USA	USA	1.46 Mb of the MSY (56 MSY variants)	WGS and MSY de novo assembly	Wallner et al. 2017
Morgan Horse	America	North America	USA	USA	SNP array with 670, 796 K SNPs	Axiom Equine Genotyping Array, Wallner et al. 2017 and Felkel et al. 2019	Cosgrove et al. 2020
Naqu Horse	Asia	Eastern Asia	China	Southern China (Naqu, Tibet)	Microsatellites	Wallner et al. 2003; Kreutzmann et al. 2014	Liu et al. 2021
Naqu Horse	Asia	Eastern Asia	China	Tibet Province	52 SNVs	Wallner et al. 2017	Liu et al. 2020
Native Mongolian Chakouyi Horse	Asia	Eastern Asia	Mongolia	Mongolia	5.8 Mb of the MSY	WGS and MSY de novo assembly	Felkel et al. 2018
New Forest Pony	Europe	Northern Europe	United Kingdom	United Kingdom	6 fragments with putative SNPs (Amely6, SRY, Eca- Y2B17,Eca-Y3B1, Eca-Y3B12, Eca-Y3B19)	Sanger sequencing	Brandariz-Fontes et al. 2013
New Forest Pony	Europe	Northern Europe	United Kingdom	United Kingdom	3 Y chromosomal loci (SNP/indel) and Microsatellites	Wallner et al. 2004 and 2013	Kreutzmann et al. 2014
New Forest Pony	Europe	Northern Europe	United Kingdom	United Kingdom	5 non-coding sequences (Eca-Y3B1, Eca-Y3B8, Eca-Y3B12, Eca-Y2B17, Eca-Y3B19)	Sanger sequencing	Wallner et al. 2003
Ningqiang Horse	Asia	Eastern Asia	China	Southern China (Ningqiang, Shanxi)	Microsatellites	Wallner et al. 2003; Kreutzmann et al. 2014	Liu et al. 2021
Ningqiang Horse	Asia	Eastern Asia	China	Ningqiang county, Shaanxi	33 Y chromosome loci	Sequencing/RFLP	Han et al. 2015
Ningqiang Horse	Asia	Eastern Asia	China	Shanxi Province	52 SNVs	Wallner et al. 2017	Liu et al. 2020
Noma	Asia	Eastern Asia	Japan	Japan	5 Y chromosomal loci (SNP/indel)	Wallner et al. 2013 and Han et al. 2015	Kakoi et al. 2019
Noriker	Europe	Southern Europe	Italy	Italy	5 non-coding sequences (Eca-Y3B1, Eca-Y3B8, Eca-Y3B12, Eca-Y2B17, Eca-Y3B19)	Sanger sequencing	Wallner et al. 2003
Noriker	Europe	Southern Europe	Italy	Italy	6 fragments with putative SNPs (Amely6, SRY, Eca- Y2B17,Eca-Y3B1, Eca-Y3B12, Eca-Y3B19)	Sanger sequencing	Brandariz-Fontes et al. 2013
Noriker	Europe	Southern Europe	Italy	Italy	5.8 Mb of the MSY	WGS and MSY de novo assembly	Felkel et al. 2018
Noriker	Europe	Southern Europe	Italy	Italy	5.8 Mb of the MSY	WGS and MSY de novo assembly	Felkel et al. 2018
Noriker	Europe	Southern Europe	Italy	Italy	5.8 Mb of the MSY	WGS and MSY de novo assembly	Felkel et al. 2018
Noriker	Europe	Southern Europe	Italy	Italy	5.8 Mb of the MSY	WGS and MSY de novo assembly	Felkel et al. 2018
Noriker	Europe	Southern Europe	Italy	Italy	5.8 Mb of the MSY	WGS and MSY de novo assembly	Felkel et al. 2018
Noriker	Europe	Southern Europe	Italy	Italy	5.8 Mb of the MSY	WGS and MSY de novo assembly	Felkel et al. 2018
Noriker	Europe	Southern Europe	Italy	Italy	5.8 Mb of the MSY	WGS and MSY de novo assembly	Felkel et al. 2018
Noriker	Europe	Southern Europe	Italy	Italy	4 Y chromosomal loci (SNP/indel)	Sanger sequencing	Wallner et al. 2013
Noriker	Europe	Southern Europe	Italy	Italy	3 Y chromosomal loci (SNP/indel) and Microsatellites	Wallner et al. 2004 and 2013	Kreutzmann et al. 2014
North Swedish Draft	Europe	Northern Europe	Sweden	Sweden	14.3 Kb of noncoding Y chromosome	Sanger sequencing	Lindgren et al. 2004
North Swedish Draft	Europe	Northern Europe	Sweden	Sweden	6 fragments with putative SNPs (Amely6, SRY, Eca- Y2B17,Eca-Y3B1, Eca-Y3B12, Eca-Y3B19)	Sanger sequencing	Brandariz-Fontes et al. 2013
North Swedish Draft	Europe	Northern Europe	Sweden	Sweden	5.8 Mb of the MSY	WGS and MSY de novo assembly	Felkel et al. 2018
North Swedish Draft	Europe	Northern Europe	Sweden	Sweden	5.8 Mb of the MSY	WGS and MSY de novo assembly	Felkel et al. 2018
Norwegian Fjord Horse	Europe	Northern Europe	Norway	Norway	5 non-coding sequences (Eca-Y3B1, Eca-Y3B8, Eca-Y3B12, Eca-Y2B17, Eca-Y3B19)	Sanger sequencing	Wallner et al. 2003
Norwegian Fjord Horse	Europe	Northern Europe	Norway	Norway	14.3 Kb of noncoding Y chromosome	Sanger sequencing	Lindgren et al. 2004
Norwegian Fjord Horse	Europe	Northern Europe	Norway	Norway	6 fragments with putative SNPs (Amely6, SRY, Eca- Y2B17,Eca-Y3B1, Eca-Y3B12, Eca-Y3B19)	Sanger sequencing	Brandariz-Fontes et al. 2013
Norwegian Fjord Horse	Europe	Northern Europe	Norway	Norway	6 fragments with putative SNPs (Amely6, SRY, Eca- Y2B17,Eca-Y3B1, Eca-Y3B12, Eca-Y3B19)	Sanger sequencing	Brandariz-Fontes et al. 2013
Norwegian Fjord Horse	Europe	Northern Europe	Norway	Norway	5.8 Mb of the MSY	WGS and MSY de novo assembly	Felkel et al. 2019
Norwegian Fjord Horse	Europe	Northern Europe	Norway	Norway	1.46 Mb of the MSY (56 MSY variants)	WGS and MSY de novo assembly	Wallner et al. 2017
Norwegian Fjord Horse	Europe	Northern Europe	Norway	Norway	3 Y chromosomal loci (SNP/indel) and Microsatellites	Wallner et al. 2004 and 2013	Kreutzmann et al. 2014
Old Wuerttemberger	Europe	Central Europe	Germany	Germany	6 fragments with putative SNPs (Amely6, SRY, Eca- Y2B17,Eca-Y3B1, Eca-Y3B12, Eca-Y3B19)	Sanger sequencing	Brandariz-Fontes et al. 2013
Old Wuerttemberger	Europe	Central Europe	Germany	Germany	5 non-coding sequences (Eca-Y3B1, Eca-Y3B8, Eca-Y3B12, Eca-Y2B17, Eca-Y3B19)	Sanger sequencing	Wallner et al. 2003
Oldenburg Warmblood	Europe	Central Europe	Germany	Germany	5 non-coding sequences (Eca-Y3B1, Eca-Y3B8, Eca-Y3B12, Eca-Y2B17, Eca-Y3B19)	Sanger sequencing	Wallner et al. 2003
Oldenburg Warmblood	Europe	Central Europe	Germany	Germany	3 Y chromosomal loci (SNP/indel) and Microsatellites	Wallner et al. 2004 and 2013	Kreutzmann et al. 2014
Oldenburg Warmblood	Europe	Central Europe	Germany	Germany	6 fragments with putative SNPs (Amely6, SRY, Eca- Y2B17,Eca-Y3B1, Eca-Y3B12, Eca-Y3B19)	Sanger sequencing	Brandariz-Fontes et al. 2013
Oldenburg Warmblood	Europe	Central Europe	Germany	Germany	5.8 Mb of the MSY	WGS and MSY de novo assembly	Felkel et al. 2019
Oldenburg Warmblood	Europe	Central Europe	Germany	Germany	5.8 Mb of the MSY	WGS and MSY de novo assembly	Felkel et al. 2019
Oldenburg Warmblood	Europe	Central Europe	Germany	Germany	4 Y chromosomal loci (SNP/indel)	Sanger sequencing	Wallner et al. 2013
Oldenburg Warmblood	Europe	Central Europe	Germany	Germany	1.46 Mb of the MSY (56 MSY variants)	WGS and MSY de novo assembly	Wallner et al. 2017
Oldenburg Warmblood	Europe	Central Europe	Germany	Germany	1.46 Mb of the MSY (56 MSY variants)	WGS and MSY de novo assembly	Wallner et al. 2017
Paso Fino	Europe	Western Europe	Spain	Caribbean	4 Y chromosomal loci (SNP/indel)	Sanger sequencing	Wallner et al. 2013
Pintabian	Europe	Central Europe	Austria	Austria	117 variants (SNVs and Indels)	KASP genotyping	Remer et al. 2022
Pinto	America	North America	USA	USA	5 non-coding sequences (Eca-Y3B1, Eca-Y3B8, Eca-Y3B12, Eca-Y2B17, Eca-Y3B19)	Sanger sequencing	Wallner et al. 2003
Pinto	America	North America	USA	USA	3 Y chromosomal loci (SNP/indel) and Microsatellites	Wallner et al. 2004 and 2013	Kreutzmann et al. 2014
Pinto	America	North America	USA	USA	6 fragments with putative SNPs (Amely6, SRY, Eca- Y2B17,Eca-Y3B1, Eca-Y3B12, Eca-Y3B19)	Sanger sequencing	Brandariz-Fontes et al. 2013
Pinto	America	North America	USA	USA	6 fragments with putative SNPs (Amely6, SRY, Eca- Y2B17,Eca-Y3B1, Eca-Y3B12, Eca-Y3B19)	Sanger sequencing	Brandariz-Fontes et al. 2013
Pinto	America	North America	USA	USA	4 Y chromosomal loci (SNP/indel)	Sanger sequencing	Wallner et al. 2013
Pinto	America	North America	USA	USA	3 Y chromosomal loci (SNP/indel) and Microsatellites	Wallner et al. 2004 and 2013	Kreutzmann et al. 2014
Pinto	America	North America	USA	USA	5 non-coding sequences (Eca-Y3B1, Eca-Y3B8, Eca-Y3B12, Eca-Y2B17, Eca-Y3B19)	Sanger sequencing	Wallner et al. 2003
Polish Konik	Europe	Northern Europe	Poland	Poland	Microsatellites	Sanger sequencing	Fornal et al. 2020
Pony	Unspecified	Unspecified	Unspecified	Unspecified	SNP array with 670, 796 K SNPs	Axiom Equine Genotyping Array, Wallner et al. 2017 and Felkel et al. 2019	Cosgrove et al. 2020
Pottok	Europe	Western Europe	Spain		6 fragments with putative SNPs (Amely6, SRY, Eca- Y2B17,Eca-Y3B1, Eca-Y3B12, Eca-Y3B19)	Sanger sequencing	Brandariz-Fontes et al. 2013
Przewalski's Horse	Przewalski's Horse	Przewalski's Horse	Przewalski's Horse	Przewalski's Horse	Microsatellites	Sanger sequencing	Fornal et al. 2020
Przewalski's Horse	Przewalski's Horse	Przewalski's Horse	Przewalski's Horse	Przewalski's Horse	3 Y chromosomal loci (SNP/indel) and Microsatellites	Wallner et al. 2004 and 2013	Kreutzmann et al. 2014
Przewalski's Horse	Przewalski's Horse	Przewalski's Horse	Przewalski's Horse	Przewalski's Horse	5.8 Mb of the MSY	WGS and MSY de novo assembly	Felkel et al. 2019
Przewalski's Horse	Przewalski's Horse	Przewalski's Horse	Przewalski's Horse	Przewalski's Horse	5.8 Mb of the MSY	WGS and MSY de novo assembly	Felkel et al. 2019
Przewalski's Horse	Przewalski's Horse	Przewalski's Horse	Przewalski's Horse	Przewalski's Horse	5.8 Mb of the MSY	WGS and MSY de novo assembly	Felkel et al. 2019
Przewalski's Horse	Przewalski's Horse	Przewalski's Horse	Przewalski's Horse	Przewalski's Horse	5.8 Mb of the MSY	WGS and MSY de novo assembly	Felkel et al. 2019
Przewalski's Horse	Przewalski's Horse	Przewalski's Horse	Przewalski's Horse	Przewalski's Horse	5.8 Mb of the MSY	WGS and MSY de novo assembly	Felkel et al. 2019
Przewalski's Horse	Przewalski's Horse	Przewalski's Horse	Przewalski's Horse	Przewalski's Horse	5.8 Mb of the MSY	WGS and MSY de novo assembly	Felkel et al. 2019
Przewalski's Horse	Przewalski's Horse	Przewalski's Horse	Przewalski's Horse	Przewalski's Horse	5.8 Mb of the MSY	WGS and MSY de novo assembly	Felkel et al. 2019
Przewalski's Horse	Przewalski's Horse	Przewalski's Horse	Przewalski's Horse	Przewalski's Horse	5.8 Mb of the MSY	WGS and MSY de novo assembly	Felkel et al. 2019
Przewalski's Horse	Przewalski's Horse	Przewalski's Horse	Przewalski's Horse	Przewalski's Horse	5.8 Mb of the MSY	WGS and MSY de novo assembly	Felkel et al. 2019
Przewalski's Horse	Przewalski's Horse	Przewalski's Horse	Przewalski's Horse	Przewalski's Horse	1.46 Mb of the MSY (56 MSY variants)	WGS and MSY de novo assembly	Wallner et al. 2017
Przewalski's Horse	Przewalski's Horse	Przewalski's Horse	Przewalski's Horse	Przewalski's Horse	6 equine Y-specific microsatellites	Sanger sequencing	Ling et al. 2010
Pura Raza Espanola	Europe	Western Europe	Spain	Spain	4 Y chromosomal loci (SNP/indel)	Sanger sequencing	Wallner et al. 2013
Pura Raza Espanola	Europe	Western Europe	Spain	Spain	3 Y chromosomal loci (SNP/indel) and Microsatellites	Wallner et al. 2004 and 2013	Kreutzmann et al. 2014
Retuertas	Europe	Western Europe	Spain		6 fragments with putative SNPs (Amely6, SRY, Eca- Y2B17,Eca-Y3B1, Eca-Y3B12, Eca-Y3B19)	Sanger sequencing	Brandariz-Fontes et al. 2013
Rikaze Horse	Asia	Eastern Asia	China	Tibet Province	52 SNVs	Wallner et al. 2017	Liu et al. 2020
Russian Arabian	Europe	Northern Europe	Russia	Russia	3 Y chromosomal loci (SNP/indel) and Microsatellites	Wallner et al. 2004 and 2013	Kreutzmann et al. 2014
Sachsen Warmblood	Europe	Central Europe	Germany	Eastern Germany	4 Y chromosomal loci (SNP/indel)	Sanger sequencing	Wallner et al. 2013
Sanhe Horse	Asia	Eastern Asia	China	Inner Mongolia	43 MSY SNPs	Wallner et al. 2017 and Felkel et al. 2018	Han et al. 2019
Sanhe Horse	Asia	Eastern Asia	China	Northeast of China	6 equine Y-specific microsatellites	Sanger sequencing	Ling et al. 2010
Sarcidano	Europe	Southern Europe	Italy	Sardinia	3 Y chromosomal loci (SNP/indel)	Wallner et al. 2013	Giontella et al. 2020c
Sarcidano	Europe	Southern Europe	Italy	Sardinia	3 Y chromosomal loci (SNP/indel)	Wallner et al. 2013	Giontella et al. 2020c
Sarcidano	Europe	Southern Europe	Italy	Sardinia	3 Y chromosomal loci (SNP/indel)	Wallner et al. 2013	Giontella et al. 2020c
Sarcidano	Europe	Southern Europe	Italy	Sardinia	3 Y chromosomal loci (SNP/indel)	Wallner et al. 2013	Giontella et al. 2020c
Sarcidano	Europe	Southern Europe	Italy	Sardinia	3 Y chromosomal loci (SNP/indel)	Wallner et al. 2013	Giontella et al. 2020c
Sarcidano	Europe	Southern Europe	Italy	Sardinia	3 Y chromosomal loci (SNP/indel)	Wallner et al. 2013	Giontella et al. 2020c
Sarcidano	Europe	Southern Europe	Italy	Sardinia	3 Y chromosomal loci (SNP/indel)	Wallner et al. 2013	Giontella et al. 2020c
Sarcidano	Europe	Southern Europe	Italy	Sardinia	3 Y chromosomal loci (SNP/indel)	Wallner et al. 2013	Giontella et al. 2020c
Sarcidano	Europe	Southern Europe	Italy	Sardinia	3 Y chromosomal loci (SNP/indel)	Wallner et al. 2013	Giontella et al. 2020c
Sarcidano	Europe	Southern Europe	Italy	Sardinia	3 Y chromosomal loci (SNP/indel)	Wallner et al. 2013	Giontella et al. 2020c
Sardinian Anglo-Arab	Europe	Southern Europe	Italy	Sardinia	3 Y chromosomal loci (SNP/indel)	Wallner et al. 2013	Giontella et al. 2020c
Sardinian Anglo-Arab	Europe	Southern Europe	Italy	Sardinia	3 Y chromosomal loci (SNP/indel)	Wallner et al. 2013	Giontella et al. 2020c
Sardinian Anglo-Arab	Europe	Southern Europe	Italy	Sardinia	3 Y chromosomal loci (SNP/indel)	Wallner et al. 2013	Giontella et al. 2020c
Sardinian Anglo-Arab	Europe	Southern Europe	Italy	Sardinia	3 Y chromosomal loci (SNP/indel)	Wallner et al. 2013	Giontella et al. 2020c
Sardinian Anglo-Arab	Europe	Southern Europe	Italy	Sardinia	3 Y chromosomal loci (SNP/indel)	Wallner et al. 2013	Giontella et al. 2020c
Sardinian Anglo-Arab	Europe	Southern Europe	Italy	Sardinia	3 Y chromosomal loci (SNP/indel)	Wallner et al. 2013	Giontella et al. 2020c
Sardinian Anglo-Arab	Europe	Southern Europe	Italy	Sardinia	3 Y chromosomal loci (SNP/indel)	Wallner et al. 2013	Giontella et al. 2020c
Sardinian Anglo-Arab	Europe	Southern Europe	Italy	Sardinia	3 Y chromosomal loci (SNP/indel)	Wallner et al. 2013	Giontella et al. 2020c
Sardinian Anglo-Arab	Europe	Southern Europe	Italy	Sardinia	3 Y chromosomal loci (SNP/indel)	Wallner et al. 2013	Giontella et al. 2020c
Sardinian Anglo-Arab	Europe	Southern Europe	Italy	Sardinia	3 Y chromosomal loci (SNP/indel)	Wallner et al. 2013	Giontella et al. 2020c
Sardinian Anglo-Arab	Europe	Southern Europe	Italy	Sardinia	3 Y chromosomal loci (SNP/indel)	Wallner et al. 2013	Giontella et al. 2020c
Sardinian Anglo-Arab	Europe	Southern Europe	Italy	Sardinia	3 Y chromosomal loci (SNP/indel)	Wallner et al. 2013	Giontella et al. 2020c
Sengseng Horse	Asia	Eastern Asia	China	Northeast of China	6 equine Y-specific microsatellites	Sanger sequencing	Ling et al. 2010
Shagya Arabian	Europe	Central Europe	Austria	Austria	6 fragments with putative SNPs (Amely6, SRY, Eca- Y2B17,Eca-Y3B1, Eca-Y3B12, Eca-Y3B19)	Sanger sequencing	Brandariz-Fontes et al. 2013
Shagya Arabian	Europe	Central Europe	Austria	Austria	117 variants (SNVs and Indels)	KASP genotyping	Remer et al. 2022
Shagya Arabian	Europe	Central Europe	Austria	Austria	117 variants (SNVs and Indels)	KASP genotyping	Remer et al. 2022
Shagya Arabian	Europe	Central Europe	Austria	Austria	117 variants (SNVs and Indels)	KASP genotyping	Remer et al. 2022
Shagya Arabian	Europe	Central Europe	Austria	Austria	117 variants (SNVs and Indels)	KASP genotyping	Remer et al. 2022
Shagya Arabian	Europe	Central Europe	Austria	Austria	117 variants (SNVs and Indels)	KASP genotyping	Remer et al. 2022
Shagya Arabian	Europe	Central Europe	Austria	Austria	117 variants (SNVs and Indels)	KASP genotyping	Remer et al. 2022
Shagya Arabian	Europe	Central Europe	Austria	Austria	117 variants (SNVs and Indels)	KASP genotyping	Remer et al. 2022
Shagya Arabian	Europe	Central Europe	Austria	Austria	117 variants (SNVs and Indels)	KASP genotyping	Remer et al. 2022
Shagya Arabian	Europe	Central Europe	Austria	Austria	117 variants (SNVs and Indels)	KASP genotyping	Remer et al. 2022
Shagya Arabian	Europe	Central Europe	Austria	Austria	117 variants (SNVs and Indels)	KASP genotyping	Remer et al. 2022
Shagya Arabian	Europe	Central Europe	Austria	Austria	117 variants (SNVs and Indels)	KASP genotyping	Remer et al. 2022
Shagya Arabian	Europe	Central Europe	Austria	Austria	117 variants (SNVs and Indels)	KASP genotyping	Remer et al. 2022
Shagya Arabian	Europe	Central Europe	Austria	Austria	117 variants (SNVs and Indels)	KASP genotyping	Remer et al. 2022
Shagya Arabian	Europe	Central Europe	Austria	Austria	117 variants (SNVs and Indels)	KASP genotyping	Remer et al. 2022
Shagya Arabian	Europe	Central Europe	Austria	Austria	117 variants (SNVs and Indels)	KASP genotyping	Remer et al. 2022
Shagya Arabian	Europe	Central Europe	Austria	Austria	117 variants (SNVs and Indels)	KASP genotyping	Remer et al. 2022
Shagya Arabian	Europe	Central Europe	Austria	Austria	117 variants (SNVs and Indels)	KASP genotyping	Remer et al. 2022
Shagya Arabian	Europe	Central Europe	Austria	Austria	117 variants (SNVs and Indels)	KASP genotyping	Remer et al. 2022
Shagya Arabian	Europe	Central Europe	Austria	Austria	117 variants (SNVs and Indels)	KASP genotyping	Remer et al. 2022
Shagya Arabian	Europe	Central Europe	Austria	Austria	117 variants (SNVs and Indels)	KASP genotyping	Remer et al. 2022
Shagya Arabian	Europe	Central Europe	Austria	Austria	117 variants (SNVs and Indels)	KASP genotyping	Remer et al. 2022
Shagya Arabian	Europe	Central Europe	Austria	Austria	117 variants (SNVs and Indels)	KASP genotyping	Remer et al. 2022
Shagya Arabian	Europe	Central Europe	Austria	Austria	117 variants (SNVs and Indels)	KASP genotyping	Remer et al. 2022
Shagya Arabian	Europe	Central Europe	Austria	Austria	117 variants (SNVs and Indels)	KASP genotyping	Remer et al. 2022
Shagya Arabian	Europe	Central Europe	Austria	Austria	117 variants (SNVs and Indels)	KASP genotyping	Remer et al. 2022
Shagya Arabian	Europe	Central Europe	Austria	Austria	117 variants (SNVs and Indels)	KASP genotyping	Remer et al. 2022
Shagya Arabian	Europe	Central Europe	Austria	Austria	117 variants (SNVs and Indels)	KASP genotyping	Remer et al. 2022
Shagya Arabian	Europe	Central Europe	Austria	Austria	117 variants (SNVs and Indels)	KASP genotyping	Remer et al. 2022
Shagya Arabian	Europe	Central Europe	Austria	Austria	117 variants (SNVs and Indels)	KASP genotyping	Remer et al. 2022
Shagya Arabian	Europe	Central Europe	Austria	Austria	117 variants (SNVs and Indels)	MSY target enriched NGS sequencing	Remer et al. 2022
Shagya Arabian	Europe	Central Europe	Austria	Austria	117 variants (SNVs and Indels)	MSY target enriched NGS sequencing	Remer et al. 2022
Shagya Arabian	Europe	Central Europe	Austria	Austria	4 Y chromosomal loci (SNP/indel)	Sanger sequencing	Wallner et al. 2013
Shagya Arabian	Europe	Central Europe	Austria	Austria	3 Y chromosomal loci (SNP/indel) and Microsatellites	Wallner et al. 2004 and 2013	Kreutzmann et al. 2014
Shagya Arabian	Europe	Central Europe	Austria	Austria	5 non-coding sequences (Eca-Y3B1, Eca-Y3B8, Eca-Y3B12, Eca-Y2B17, Eca-Y3B19)	Sanger sequencing	Wallner et al. 2003
Shetland Pony	Europe	Northern Europe	Shetland Islands	Shetland Islands	14.3 Kb of noncoding Y chromosome	Sanger sequencing	Lindgren et al. 2004
Shetland Pony	Europe	Northern Europe	Shetland Islands	Shetland Islands	6 fragments with putative SNPs (Amely6, SRY, Eca- Y2B17,Eca-Y3B1, Eca-Y3B12, Eca-Y3B19)	Sanger sequencing	Brandariz-Fontes et al. 2013
Shetland Pony	Europe	Northern Europe	Shetland Islands	Shetland Islands	5.8 Mb of the MSY	WGS and MSY de novo assembly	Felkel et al. 2018
Shetland Pony	Europe	Northern Europe	Shetland Islands	Shetland Islands	5.8 Mb of the MSY	WGS and MSY de novo assembly	Felkel et al. 2018
Shetland Pony	Europe	Northern Europe	Shetland Islands	Shetland Islands	5.8 Mb of the MSY	WGS and MSY de novo assembly	Felkel et al. 2018
Shetland Pony	Europe	Northern Europe	Shetland Islands	Shetland Islands	5.8 Mb of the MSY	WGS and MSY de novo assembly	Felkel et al. 2019
Shetland Pony	Europe	Northern Europe	Shetland Islands	Shetland Islands	5.8 Mb of the MSY	WGS and MSY de novo assembly	Felkel et al. 2019
Shetland Pony	Europe	Northern Europe	Shetland Islands	Shetland Islands	4 Y chromosomal loci (SNP/indel)	Sanger sequencing	Wallner et al. 2013
Shetland Pony	Europe	Northern Europe	Shetland Islands	Shetland Islands	1.46 Mb of the MSY (56 MSY variants)	WGS and MSY de novo assembly	Wallner et al. 2017
Shetland Pony	Europe	Northern Europe	Shetland Islands	Shetland Islands	1.46 Mb of the MSY (56 MSY variants)	WGS and MSY de novo assembly	Wallner et al. 2017
Shetland Pony	Europe	Northern Europe	Shetland Islands	Shetland Islands	3 Y chromosomal loci (SNP/indel) and Microsatellites	Wallner et al. 2004 and 2013	Kreutzmann et al. 2014
Shetland Pony	Europe	Northern Europe	Shetland Islands	Shetland Islands	5 non-coding sequences (Eca-Y3B1, Eca-Y3B8, Eca-Y3B12, Eca-Y2B17, Eca-Y3B19)	Sanger sequencing	Wallner et al. 2003
Shire Horse	Europe	Northern Europe	United Kingdom	England	5 non-coding sequences (Eca-Y3B1, Eca-Y3B8, Eca-Y3B12, Eca-Y2B17, Eca-Y3B19)	Sanger sequencing	Wallner et al. 2003
Shire Horse	Europe	Northern Europe	United Kingdom	England	3 Y chromosomal loci (SNP/indel) and Microsatellites	Wallner et al. 2004 and 2013	Kreutzmann et al. 2014
Sorraia Horse	Europe	Western Europe	Portugal	Portugal	5.8 Mb of the MSY	WGS and MSY de novo assembly	Felkel et al. 2019
Sorraia Horse	Europe	Western Europe	Portugal	Portugal	1.46 Mb of the MSY (56 MSY variants)	WGS and MSY de novo assembly	Wallner et al. 2017
South German Draft	Europe	Central Europe	Germany	Germany	5.8 Mb of the MSY	WGS and MSY de novo assembly	Felkel et al. 2019
South German Draft	Europe	Central Europe	Germany	Germany	1.46 Mb of the MSY (56 MSY variants)	WGS and MSY de novo assembly	Wallner et al. 2017
Spanish Purebred	Europe	Western Europe	Spain	Cordoba-Andalusia	6 fragments with putative SNPs (Amely6, SRY, Eca- Y2B17,Eca-Y3B1, Eca-Y3B12, Eca-Y3B19)	Sanger sequencing	Brandariz-Fontes et al. 2013
Standardbred	America	North America	USA	USA	5.8 Mb of the MSY	WGS and MSY de novo assembly	Felkel et al. 2019
Standardbred	America	North America	USA	USA	5.8 Mb of the MSY	WGS and MSY de novo assembly	Felkel et al. 2019
Standardbred	America	North America	USA	USA	5.8 Mb of the MSY	WGS and MSY de novo assembly	Felkel et al. 2019
Standardbred	America	North America	USA	USA	5.8 Mb of the MSY	WGS and MSY de novo assembly	Felkel et al. 2019
Standardbred	America	North America	USA	USA	5.8 Mb of the MSY	WGS and MSY de novo assembly	Felkel et al. 2019
Standardbred	America	North America	USA	USA	5.8 Mb of the MSY	WGS and MSY de novo assembly	Felkel et al. 2019
Standardbred	America	North America	USA	USA	5.8 Mb of the MSY	WGS and MSY de novo assembly	Felkel et al. 2019
Standardbred	America	North America	USA	USA	117 variants (SNVs and Indels)	NGS short read whole genome	Remer et al. 2022
Standardbred	America	North America	USA	USA	117 variants (SNVs and Indels)	NGS short read whole genome	Remer et al. 2022
Standardbred	America	North America	USA	USA	117 variants (SNVs and Indels)	NGS short read whole genome	Remer et al. 2022
Standardbred	America	North America	USA	USA	117 variants (SNVs and Indels)	NGS short read whole genome	Remer et al. 2022
Standardbred	America	North America	USA	USA	117 variants (SNVs and Indels)	NGS short read whole genome	Remer et al. 2022
Standardbred	America	North America	USA	USA	117 variants (SNVs and Indels)	NGS short read whole genome	Remer et al. 2022
Standardbred	America	North America	USA	USA	117 variants (SNVs and Indels)	NGS short read whole genome	Remer et al. 2022
Standardbred	America	North America	USA	USA	1.46 Mb of the MSY (56 MSY variants)	WGS and MSY de novo assembly	Wallner et al. 2017
Standardbred	America	North America	USA	USA	1.46 Mb of the MSY (56 MSY variants)	WGS and MSY de novo assembly	Wallner et al. 2017
Standardbred	America	North America	USA	USA	1.46 Mb of the MSY (56 MSY variants)	WGS and MSY de novo assembly	Wallner et al. 2017
Standardbred	America	North America	USA	USA	1.46 Mb of the MSY (56 MSY variants)	WGS and MSY de novo assembly	Wallner et al. 2017
Standardbred	America	North America	USA	USA	1.46 Mb of the MSY (56 MSY variants)	WGS and MSY de novo assembly	Wallner et al. 2017
Standardbred	America	North America	USA	USA	1.46 Mb of the MSY (56 MSY variants)	WGS and MSY de novo assembly	Wallner et al. 2017
Standardbred	America	North America	USA	USA	1.46 Mb of the MSY (56 MSY variants)	WGS and MSY de novo assembly	Wallner et al. 2017
Standardbred	America	North America	USA	USA	1.46 Mb of the MSY (56 MSY variants)	WGS and MSY de novo assembly	Wallner et al. 2017
Standardbred	America	North America	USA	USA	1.46 Mb of the MSY (56 MSY variants)	WGS and MSY de novo assembly	Wallner et al. 2017
Standardbred	America	North America	USA	USA	SNP array with 670, 796 K SNPs	Axiom Equine Genotyping Array, Wallner et al. 2017 and Felkel et al. 2019	Cosgrove et al. 2020
Standardbred	America	North America	USA	USA	3 Y chromosomal loci (SNP/indel) and Microsatellites	Wallner et al. 2004 and 2013	Kreutzmann et al. 2014
Swedish Coldblood Trotter	Europe	Northern Europe	Sweden	Sweden	4 Y chromosomal loci (SNP/indel)	Sanger sequencing	Wallner et al. 2013
Swedish Coldblood Trotter	Europe	Northern Europe	Sweden	Sweden	3 Y chromosomal loci (SNP/indel) and Microsatellites	Wallner et al. 2004 and 2013	Kreutzmann et al. 2014
Swedish Warmblood	Europe	Northern Europe	Sweden	Sweden	5.8 Mb of the MSY	WGS and MSY de novo assembly	Felkel et al. 2018
Swedish Warmblood	Europe	Northern Europe	Sweden	Sweden	5.8 Mb of the MSY	WGS and MSY de novo assembly	Felkel et al. 2018/2019
Swiss Warmblood	Europe	Central Europe	Switzerland	Switzerland	5.8 Mb of the MSY	WGS and MSY de novo assembly	Felkel et al. 2019
Swiss Warmblood	Europe	Central Europe	Switzerland	Switzerland	5.8 Mb of the MSY	WGS and MSY de novo assembly	Felkel et al. 2019
Swiss Warmblood	Europe	Central Europe	Switzerland	Switzerland	1.46 Mb of the MSY (56 MSY variants)	WGS and MSY de novo assembly	Wallner et al. 2017
Swiss Warmblood	Europe	Central Europe	Switzerland	Switzerland	1.46 Mb of the MSY (56 MSY variants)	WGS and MSY de novo assembly	Wallner et al. 2017
Taishu	Asia	Eastern Asia	Japan	Japan	5 Y chromosomal loci (SNP/indel)	Wallner et al. 2013 and Han et al. 2015	Kakoi et al. 2019
Tarpan-like Horse	Unspecified	Unspecified	Unspecified	Unspecified	6 fragments with putative SNPs (Amely6, SRY, Eca- Y2B17,Eca-Y3B1, Eca-Y3B12, Eca-Y3B19)	Sanger sequencing	Brandariz-Fontes et al. 2013
Tarpan-like Horse	Unspecified	Unspecified	Unspecified	Unspecified	5 non-coding sequences (Eca-Y3B1, Eca-Y3B8, Eca-Y3B12, Eca-Y2B17, Eca-Y3B19)	Sanger sequencing	Wallner et al. 2003
Tenessee Walking Horse	America	North America	USA	USA	5.8 Mb of the MSY	WGS and MSY de novo assembly	Felkel et al. 2018
Tengchong Horse	Asia	Eastern Asia	China	Southern China (Tengchong, Yunnan)	Microsatellites	Wallner et al. 2003; Kreutzmann et al. 2014	Liu et al. 2021
Tengchong Horse	Asia	Eastern Asia	China	Yunnan Province	52 SNVs	Wallner et al. 2017	Liu et al. 2020
Thai Pony	Asia	Southern Asia	Thailand	Thailand	6 fragments with putative SNPs (Amely6, SRY, Eca- Y2B17,Eca-Y3B1, Eca-Y3B12, Eca-Y3B19)	Sanger sequencing	Brandariz-Fontes et al. 2013
Thai Pony	Asia	Southern Asia	Thailand	Thailand	14.3 Kb of noncoding Y chromosome	Sanger sequencing	Lindgren et al. 2004
Thoroughbred	Europe	Europe	Europe	Europe	6 fragments with putative SNPs (Amely6, SRY, Eca- Y2B17,Eca-Y3B1, Eca-Y3B12, Eca-Y3B19)	Sanger sequencing	Brandariz-Fontes et al. 2013
Thoroughbred	Europe	Europe	Europe	Europe	5.8 Mb of the MSY	WGS and MSY de novo assembly	Felkel et al. 2019
Thoroughbred	Europe	Europe	Europe	Europe	5.8 Mb of the MSY	WGS and MSY de novo assembly	Felkel et al. 2019
Thoroughbred	Europe	Europe	Europe	Europe	5.8 Mb of the MSY	WGS and MSY de novo assembly	Felkel et al. 2019
Thoroughbred	Europe	Europe	Europe	Europe	5.8 Mb of the MSY	WGS and MSY de novo assembly	Felkel et al. 2019
Thoroughbred	Europe	Europe	Europe	Europe	5.8 Mb of the MSY	WGS and MSY de novo assembly	Felkel et al. 2019
Thoroughbred	Europe	Europe	Europe	Europe	5.8 Mb of the MSY	WGS and MSY de novo assembly	Felkel et al. 2019
Thoroughbred	Europe	Europe	Europe	Europe	5.8 Mb of the MSY	WGS and MSY de novo assembly	Felkel et al. 2019
Thoroughbred	Europe	Europe	Europe	Europe	5.8 Mb of the MSY	WGS and MSY de novo assembly	Felkel et al. 2019
Thoroughbred	Europe	Europe	Europe	Europe	5.8 Mb of the MSY	WGS and MSY de novo assembly	Felkel et al. 2019
Thoroughbred	Europe	Europe	Europe	Europe	5.8 Mb of the MSY	WGS and MSY de novo assembly	Felkel et al. 2019
Thoroughbred	Europe	Europe	Europe	Europe	5.8 Mb of the MSY	WGS and MSY de novo assembly	Felkel et al. 2019
Thoroughbred	America	North America	USA	USA	117 variants (SNVs and Indels)	KASP genotyping	Remer et al. 2022
Thoroughbred	Europe	Northern Europe	Russia	Russia	117 variants (SNVs and Indels)	KASP genotyping	Remer et al. 2022
Thoroughbred	Europe	Northern Europe	Russia	Krasnodar	117 variants (SNVs and Indels)	KASP genotyping	Remer et al. 2022
Thoroughbred	Europe	Northern Europe	Russia	Russia	117 variants (SNVs and Indels)	KASP genotyping	Remer et al. 2022
Thoroughbred	Europe	Northern Europe	Russia	Krasnodar	117 variants (SNVs and Indels)	KASP genotyping	Remer et al. 2022
Thoroughbred	Europe	Northern Europe	Russia	Russia	117 variants (SNVs and Indels)	KASP genotyping	Remer et al. 2022
Thoroughbred	Europe	Northern Europe	Russia	Russia	117 variants (SNVs and Indels)	KASP genotyping	Remer et al. 2022
Thoroughbred	Europe	Northern Europe	Russia	Russia	117 variants (SNVs and Indels)	KASP genotyping	Remer et al. 2022
Thoroughbred	Europe	Northern Europe	Russia	Russia	117 variants (SNVs and Indels)	KASP genotyping	Remer et al. 2022
Thoroughbred	Europe	Northern Europe	Russia	Russia	117 variants (SNVs and Indels)	KASP genotyping	Remer et al. 2022
Thoroughbred	Europe	Northern Europe	Russia	Russia	117 variants (SNVs and Indels)	KASP genotyping	Remer et al. 2022
Thoroughbred	America	North America	USA	USA	117 variants (SNVs and Indels)	NGS short read whole genome	Remer et al. 2022
Thoroughbred	America	North America	USA	USA	117 variants (SNVs and Indels)	NGS short read whole genome	Remer et al. 2022
Thoroughbred	America	North America	USA	USA	117 variants (SNVs and Indels)	NGS short read whole genome	Remer et al. 2022
Thoroughbred	America	North America	USA	USA	117 variants (SNVs and Indels)	NGS short read whole genome	Remer et al. 2022
Thoroughbred	America	North America	USA	USA	117 variants (SNVs and Indels)	NGS short read whole genome	Remer et al. 2022
Thoroughbred	America	North America	USA	USA	117 variants (SNVs and Indels)	NGS short read whole genome	Remer et al. 2022
Thoroughbred	America	North America	USA	USA	117 variants (SNVs and Indels)	NGS short read whole genome	Remer et al. 2022
Thoroughbred	America	North America	USA	USA	117 variants (SNVs and Indels)	NGS short read whole genome	Remer et al. 2022
Thoroughbred	America	North America	USA	USA	117 variants (SNVs and Indels)	NGS short read whole genome	Remer et al. 2022
Thoroughbred	America	North America	USA	USA	117 variants (SNVs and Indels)	NGS short read whole genome	Remer et al. 2022
Thoroughbred	Europe	Central Europe	Germany	Germany	117 variants (SNVs and Indels)	NGS short read whole genome	Remer et al. 2022
Thoroughbred	Europe	Northern Europe	United Kingdom	United Kingdom	117 variants (SNVs and Indels)	KASP genotyping	Remer et al. 2022
Thoroughbred	Europe	Northern Europe	United Kingdom	United Kingdom	117 variants (SNVs and Indels)	MSY target enriched NGS sequencing	Remer et al. 2022
Thoroughbred	Europe	Europe	Europe	Europe	4 Y chromosomal loci (SNP/indel)	Sanger sequencing	Wallner et al. 2013
Thoroughbred	Europe	Europe	Europe	Europe	SNP array with 670, 796 K SNPs	Axiom Equine Genotyping Array, Wallner et al. 2017 and Felkel et al. 2019	Cosgrove et al. 2020
Thoroughbred	Europe	Europe	Europe	Europe	14.3 Kb of noncoding Y chromosome	Sanger sequencing	Lindgren et al. 2004
Thoroughbred	Europe	Europe	Europe	Europe	5 non-coding sequences (Eca-Y3B1, Eca-Y3B8, Eca-Y3B12, Eca-Y2B17, Eca-Y3B19)	Sanger sequencing	Wallner et al. 2003
Thoroughbred	Europe	Northern Europe	Ireland	Ireland	Microsatellites	Wallner et al. 2003; Kreutzmann et al. 2014	Liu et al. 2021
Thoroughbred	Asia	Eastern Asia	China	Abroad breeds	6 equine Y-specific microsatellites	Sanger sequencing	Ling et al. 2010
Tibet Grassland Horse	Asia	Eastern Asia	China	West of China	6 equine Y-specific microsatellites	Sanger sequencing	Ling et al. 2010
Tibet Valley Horse	Asia	Eastern Asia	China	West of China	6 equine Y-specific microsatellites	Sanger sequencing	Ling et al. 2010
Tiger Pony	America	North America	USA	USA	4 Y chromosomal loci (SNP/indel)	Sanger sequencing	Wallner et al. 2013
Tiger Pony	America	North America	USA	USA	3 Y chromosomal loci (SNP/indel) and Microsatellites	Wallner et al. 2004 and 2013	Kreutzmann et al. 2014
Tinker Horse	Europe	Northern Europe	Ireland	Ireland	5 non-coding sequences (Eca-Y3B1, Eca-Y3B8, Eca-Y3B12, Eca-Y2B17, Eca-Y3B19)	Sanger sequencing	Wallner et al. 2003
Tinker Horse	Europe	Northern Europe	Ireland	Ireland	6 fragments with putative SNPs (Amely6, SRY, Eca- Y2B17,Eca-Y3B1, Eca-Y3B12, Eca-Y3B19)	Sanger sequencing	Brandariz-Fontes et al. 2013
Tinker Horse	Europe	Northern Europe	Ireland	Ireland	3 Y chromosomal loci (SNP/indel) and Microsatellites	Wallner et al. 2004 and 2013	Kreutzmann et al. 2014
Tokara	Asia	Eastern Asia	Japan	Japan	5 Y chromosomal loci (SNP/indel)	Wallner et al. 2013 and Han et al. 2015	Kakoi et al. 2019
Tori Horse	Europe	Northern Europe	Estonia	Estonia	Microsatellites	Wallner et al. 2004	Sild et al. 2019
Trakehner	Europe	Central Europe	Germany	Germany	6 fragments with putative SNPs (Amely6, SRY, Eca- Y2B17,Eca-Y3B1, Eca-Y3B12, Eca-Y3B19)	Sanger sequencing	Brandariz-Fontes et al. 2013
Trakehner	Europe	Central Europe	Germany	Germany	5.8 Mb of the MSY	WGS and MSY de novo assembly	Felkel et al. 2019
Trakehner	Europe	Central Europe	Germany	Germany	5.8 Mb of the MSY	WGS and MSY de novo assembly	Felkel et al. 2019
Trakehner	Europe	Northern Europe	Russia	Russia	117 variants (SNVs and Indels)	KASP genotyping	Remer et al. 2022
Trakehner	Europe	Northern Europe	Russia	Russia	117 variants (SNVs and Indels)	KASP genotyping	Remer et al. 2022
Trakehner	Europe	Central Europe	Germany	Germany	117 variants (SNVs and Indels)	NGS short read whole genome	Remer et al. 2022
Trakehner	Europe	Central Europe	Germany	Germany	117 variants (SNVs and Indels)	NGS short read whole genome	Remer et al. 2022
Trakehner	Europe	Central Europe	Germany	Marbach	117 variants (SNVs and Indels)	KASP genotyping	Remer et al. 2022
Trakehner	Europe	Central Europe	Germany	Germany	Microsatellites	Wallner et al. 2004	Sild et al. 2019
Trakehner	Europe	Central Europe	Germany	Germany	1.46 Mb of the MSY (56 MSY variants)	WGS and MSY de novo assembly	Wallner et al. 2017
Trakehner	Europe	Central Europe	Germany	Germany	1.46 Mb of the MSY (56 MSY variants)	WGS and MSY de novo assembly	Wallner et al. 2017
Trakehner	Europe	Central Europe	Germany	Germany	3 Y chromosomal loci (SNP/indel) and Microsatellites	Wallner et al. 2004 and 2013	Kreutzmann et al. 2014
Trakehner	Europe	Central Europe	Germany	Germany	5 non-coding sequences (Eca-Y3B1, Eca-Y3B8, Eca-Y3B12, Eca-Y2B17, Eca-Y3B19)	Sanger sequencing	Wallner et al. 2003
Trotter	Europe	Central Europe	Austria	Austria	6 fragments with putative SNPs (Amely6, SRY, Eca- Y2B17,Eca-Y3B1, Eca-Y3B12, Eca-Y3B19)	Sanger sequencing	Brandariz-Fontes et al. 2013
Trotter	Europe	Central Europe	Germany	Germany	117 variants (SNVs and Indels)	KASP genotyping	Remer et al. 2022
Trotter	Europe	Central Europe	Germany	Germany	117 variants (SNVs and Indels)	KASP genotyping	Remer et al. 2022
Trotter	Europe	Central Europe	Germany	Germany	117 variants (SNVs and Indels)	KASP genotyping	Remer et al. 2022
Trotter	Europe	Central Europe	Germany	Germany	117 variants (SNVs and Indels)	KASP genotyping	Remer et al. 2022
Trotter	Europe	Central Europe	Germany	Germany	117 variants (SNVs and Indels)	KASP genotyping	Remer et al. 2022
Trotter	Europe	Central Europe	Germany	Germany	117 variants (SNVs and Indels)	KASP genotyping	Remer et al. 2022
Trotter	Europe	Central Europe	Austria	Austria	117 variants (SNVs and Indels)	KASP genotyping	Remer et al. 2022
Trotter	Europe	Central Europe	Austria	Austria	117 variants (SNVs and Indels)	KASP genotyping	Remer et al. 2022
Trotter	Europe	Central Europe	Austria	Austria	SNP array with 670, 796 K SNPs	Axiom Equine Genotyping Array, Wallner et al. 2017 and Felkel et al. 2019	Cosgrove et al. 2020
Trotter	Europe	Central Europe	Austria	Austria	5 non-coding sequences (Eca-Y3B1, Eca-Y3B8, Eca-Y3B12, Eca-Y2B17, Eca-Y3B19)	Sanger sequencing	Wallner et al. 2003
Turkoman Horse	Asia	Middle East	Iran	Iran	117 variants (SNVs and Indels)	KASP genotyping	Remer et al. 2022
Turkoman Horse	Asia	Middle East	Iran	Iran	117 variants (SNVs and Indels)	KASP genotyping	Remer et al. 2022
Turkoman Horse	Asia	Middle East	Iran	Iran	117 variants (SNVs and Indels)	KASP genotyping	Remer et al. 2022
Turkoman Horse	Asia	Middle East	Iran	Iran	117 variants (SNVs and Indels)	KASP genotyping	Remer et al. 2022
Turkoman Horse	Asia	Middle East	Iran	Iran	117 variants (SNVs and Indels)	KASP genotyping	Remer et al. 2022
Turkoman Horse	Asia	Middle East	Iran	Iran	117 variants (SNVs and Indels)	KASP genotyping	Remer et al. 2022
Turkoman Horse	Asia	Middle East	Iran	Iran	117 variants (SNVs and Indels)	KASP genotyping	Remer et al. 2022
Turkoman Horse	Asia	Middle East	Iran	Iran	117 variants (SNVs and Indels)	KASP genotyping	Remer et al. 2022
Turkoman Horse	Asia	Middle East	Iran	Iran	117 variants (SNVs and Indels)	KASP genotyping	Remer et al. 2022
Turkoman Horse	Asia	Middle East	Iran	Iran	117 variants (SNVs and Indels)	KASP genotyping	Remer et al. 2022
Turkoman Horse	Asia	Middle East	Iran	Iran	117 variants (SNVs and Indels)	KASP genotyping	Remer et al. 2022
Turkoman Horse	Asia	Middle East	Iran	Iran	117 variants (SNVs and Indels)	KASP genotyping	Remer et al. 2022
Turkoman Horse	Asia	Middle East	Iran	Iran	SNP array with 670, 796 K SNPs	Axiom Equine Genotyping Array, Wallner et al. 2017 and Felkel et al. 2019	Cosgrove et al. 2020
Uruguayan Creole	America	South America	Uruguay	Uruguay	6 fragments with putative SNPs (Amely6, SRY, Eca- Y2B17,Eca-Y3B1, Eca-Y3B12, Eca-Y3B19)	Sanger sequencing	Brandariz-Fontes et al. 2013
Warmblood	Unspecified	Unspecified	Unspecified	Unspecified	SNP array with 670, 796 K SNPs	Axiom Equine Genotyping Array, Wallner et al. 2017 and Felkel et al. 2019	Cosgrove et al. 2020
Warmblood Horse	Europe	Central Europe	Germany	Germany	Microsatellites	Wallner et al. 2003; Kreutzmann et al. 2014	Liu et al. 2021
Welsh Pony	Europe	Northern Europe	United Kingdom	Wales	4 Y chromosomal loci (SNP/indel)	Sanger sequencing	Wallner et al. 2013
Welsh Pony	Europe	Northern Europe	United Kingdom	Wales	3 Y chromosomal loci (SNP/indel) and Microsatellites	Wallner et al. 2004 and 2013	Kreutzmann et al. 2014
Wenshan Horse	Asia	Eastern Asia	China	South of China	6 equine Y-specific microsatellites	Sanger sequencing	Ling et al. 2010
Westphalian Warmblood	Europe	Central Europe	Germany	Germany	5.8 Mb of the MSY	WGS and MSY de novo assembly	Felkel et al. 2019
Westphalian Warmblood	Europe	Central Europe	Germany	Germany	5.8 Mb of the MSY	WGS and MSY de novo assembly	Felkel et al. 2019
Westphalian Warmblood	Europe	Central Europe	Germany	Germany	1.46 Mb of the MSY (56 MSY variants)	WGS and MSY de novo assembly	Wallner et al. 2017
Westphalian Warmblood	Europe	Central Europe	Germany	Germany	1.46 Mb of the MSY (56 MSY variants)	WGS and MSY de novo assembly	Wallner et al. 2017
Wuerttemberger Warmblood	Europe	Central Europe	Germany	Germany	3 Y chromosomal loci (SNP/indel) and Microsatellites	Wallner et al. 2004 and 2013	Kreutzmann et al. 2014
Wushen	Asia	Eastern Asia	China	Inner Mongolia	43 MSY SNPs	Wallner et al. 2017 and Felkel et al. 2018	Han et al. 2019
Wuzhumuqin Horse	Asia	Eastern Asia	China	Inner Mongolia	43 MSY SNPs	Wallner et al. 2017 and Felkel et al. 2018	Han et al. 2019
Wuzhumuqin Horse	Asia	Eastern Asia	China	Northeast of China	6 equine Y-specific microsatellites	Sanger sequencing	Ling et al. 2010
Xinihe Horse	Asia	Eastern Asia	China	Inner Mongolia Province	52 SNVs	Wallner et al. 2017	Liu et al. 2020
Xinihe Horse	Asia	Eastern Asia	China	Northeast of China	6 equine Y-specific microsatellites	Sanger sequencing	Ling et al. 2010
Yakutian Horse	Asia	Northern Asia	Siberia	Siberia	5.8 Mb of the MSY	WGS and MSY de novo assembly	Felkel et al. 2018
Yakutian Horse	Asia	Northern Asia	Siberia	Siberia	5.8 Mb of the MSY	WGS and MSY de novo assembly	Felkel et al. 2018
Yakutian Horse	Asia	Northern Asia	Siberia	Siberia	5.8 Mb of the MSY	WGS and MSY de novo assembly	Felkel et al. 2018
Yakutian Horse	Asia	Northern Asia	Siberia	Siberia	5.8 Mb of the MSY	WGS and MSY de novo assembly	Felkel et al. 2018
Yakutian Horse	Asia	Northern Asia	Siberia	Siberia	Microsatellites	Wallner et al. 2004	Sild et al. 2019
Yanji Horse	Asia	Eastern Asia	China	Hejing county, Xinjiang	33 Y chromosome loci	Sequencing/RFLP	Han et al. 2015
Yanqi Horse	Asia	Eastern Asia	China	Northern China (Yanqi, Xinjiang)	Microsatellites	Wallner et al. 2003; Kreutzmann et al. 2014	Liu et al. 2021
Yanqi Horse	Asia	Eastern Asia	China	Xinjiang Province	52 SNVs	Wallner et al. 2017	Liu et al. 2020
Yanqi Horse	Asia	Eastern Asia	China	Northwest of China	6 equine Y-specific microsatellites	Sanger sequencing	Ling et al. 2010
Yili Horse	Asia	Eastern Asia	China	Northwest of China	6 equine Y-specific microsatellites	Sanger sequencing	Ling et al. 2010
Yimen Horse	Asia	Eastern Asia	China	Yunnan Province	52 SNVs	Wallner et al. 2017	Liu et al. 2020
Yingjiang Horse	Asia	Eastern Asia	China	Yunnan Province	52 SNVs	Wallner et al. 2017	Liu et al. 2020
Yonaguni	Asia	Eastern Asia	Japan	Japan	5 Y chromosomal loci (SNP/indel)	Wallner et al. 2013 and Han et al. 2015	Kakoi et al. 2019
Yunnan Pony	Asia	Eastern Asia	China	Yunnan Province	52 SNVs	Wallner et al. 2017	Liu et al. 2020
Yunnan Pony	Asia	Eastern Asia	China	South of China	6 equine Y-specific microsatellites	Sanger sequencing	Ling et al. 2010
Yushu Horse	Asia	Eastern Asia	China	Yushu city, Qinghai	33 Y chromosome loci	Sequencing/RFLP	Han et al. 2015
Yushu Horse	Asia	Eastern Asia	China	West of China	6 equine Y-specific microsatellites	Sanger sequencing	Ling et al. 2010
Zhaotong Horse	Asia	Eastern Asia	China	Yunnan Province	52 SNVs	Wallner et al. 2017	Liu et al. 2020

## Sheet: Table S3
Table S3. Summary of horses from 76 modern breeds classified in Y-chromosome haplotypes (HT and CHT) as reported in [144,146], respectively.
Breed origin	Breed	Number of samples	HT1 (or CHT1)	HT2 (or CHT3)	HT3 (or CHT5)	HT4	HT5	HT6	CHT2	CHT4	Reference
Central Asia	Akhal-Theke	6		6							Wallner et al. 2013
North America	American Saddlebred	1		1							Wallner et al. 2013
Central Europe	Anglo-Arab	1	1								Wallner et al. 2013
Central Europe	Anglo-Arab	1	1								Kreutzmann et al. 2014
North America	Appaloosa	1			1						Wallner et al. 2013
North America	Appaloosa	1			1						Kreutzmann et al. 2014
Arabian Peninsula	Arabian	5	4	1							Wallner et al. 2013
Arabian Peninsula	Arabian	2	2								Kreutzmann et al. 2014
Central Europe	Arabian Partbred	9	4	4	1						Wallner et al. 2013
Eastern Europe	Arabian Russian	48	28	20							Wallner et al. 2013
Central Europe	Austrian Warmblood	33	2	15	16						Wallner et al. 2013
Central Europe	Austrian Warmblood	2		2							Kreutzmann et al. 2014
Eastern Asia	Baise	40	36	3					1		Huan et al. 2015
Eastern Asia	Balikun	14	8	6							Huan et al. 2015
Northern Africa	Barb	4	4								Wallner et al. 2013
Northern Africa	Barb	1	1								Kreutzmann et al. 2014
Central Europe	Baroque Pinto	2	2								Wallner et al. 2013
Central Europe	Baroque Pinto	1	1								Kreutzmann et al. 2014
Northern Europe	Bashkir	1	1								Kreutzmann et al. 2014
Central Europe	Bavarian Warmblood	2		1	1						Wallner et al. 2013
Central Europe	Camargue Horse	5			5						Wallner et al. 2013
Eastern Asia	Chaidamu	25	14	9	1				1		Huan et al. 2015
Eastern Asia	Chakouyi	16	13	2						1	Huan et al. 2015
Northern Europe	Connemara Pony	8	7	1							Wallner et al. 2013
Northern Europe	Connemara Pony	2	2								Kreutzmann et al. 2014
British Isles	Dartmoor Pony	1	1								Wallner et al. 2013
British Isles	Dartmoor Pony	1	1								Kreutzmann et al. 2014
Eastern Asia	Datong	10	8		1					1	Huan et al. 2015
Eastern Asia	Debao Pony	19	18						1		Huan et al. 2015
Central Europe	Dutch Warmblood	2		2							Wallner et al. 2013
British Isles	English Thoroughbred	29		1	28						Wallner et al. 2013
British Isles	English Thoroughbred	3			3						Kreutzmann et al. 2014
British Isles	Fell Pony	1	1								Wallner et al. 2013
Central Europe	Friesian	7	7								Wallner et al. 2013
Central Europe	German Riding Pony	2		2							Wallner et al. 2013
Central Europe	German Riding Pony	2	1	1							Kreutzmann et al. 2014
Italy (Sardinia)	Giara	12	3	9							Giontella et al. 2020c
Eastern Asia	Guanzhong	7	1	2	4						Huan et al. 2015
Eastern Asia	Guizhou	22	21	1							Huan et al. 2015
Central Europe	Haflinger	34	34								Wallner et al. 2013
Central Europe	Haflinger	1	1								Kreutzmann et al. 2014
Central Europe	Hanoverian	4		1	3						Wallner et al. 2013
Eastern Asia	Hequ	35	22		6				1	6	Huan et al. 2015
Central Europe	Holstein	3			3						Wallner et al. 2013
Central Europe	Hucul	14		14							Wallner et al. 2013
Central Europe	Hucul	8		8							Kreutzmann et al. 2014
Central Europe	Hungarian Warmblood	1			1						Wallner et al. 2013
Northern Europe	Icelandic Horse	25	16			9					Wallner et al. 2013
Northern Europe	Icelandic Horse	5	2			3					Kreutzmann et al. 2014
Eastern Asia	Kazakh	19	8	10						1	Huan et al. 2015
Central Europe	Kladrubian	9	5	4							Wallner et al. 2013
Central Europe	Kladrubian	4	3	1							Kreutzmann et al. 2014
Central Europe	Knabstrupper	8	8								Wallner et al. 2013
Central Europe	Knabstrupper	2	2								Kreutzmann et al. 2014
Central Europe	Konik	1	1								Wallner et al. 2013
Central Asia	Kushum Horse	7		5		2					Nguyen et al. 2020
Central Europe	Lipizzan	78	26	52							Wallner et al. 2013
Central Europe	Lipizzan	16	5	11							Kreutzmann et al. 2014
Iberian Peninsula	Lusitano	11	11								Wallner et al. 2013
Iberian Peninsula	Lusitano	4	4								Kreutzmann et al. 2014
South America	Mangalarga Marchador Horse	1		1							Wallner et al. 2013
South America	Mangalarga Paulista	1	1								Wallner et al. 2013
South America	Mangalarga Paulista	1	1								Kreutzmann et al. 2014
South America	Mangalarga Marchador Horse	1		1							Kreutzmann et al. 2014
North America	American Miniature Horse	2	1	1							Wallner et al. 2013
Eastern Asia	Mongolian Horse	2		1	1						Kreutzmann et al. 2014
British Isles	New Forest Pony	1	1								Wallner et al. 2013
British Isles	New Forest Pony	1	1								Kreutzmann et al. 2014
Eastern Asia	Ningqiang	7	7								Huan et al. 2015
Central Europe	Noriker	2	2								Kreutzmann et al. 2014
Central Europe	Noriker	18	18								Wallner et al. 2013
Northern Europe	Norwegian Fjord Horse	15					15				Wallner et al. 2013
Northern Europe	Norwegian Fjord Horse	3					3				Kreutzmann et al. 2014
Central Europe	Oldenburger Warmblood	1		1							Kreutzmann et al. 2014
Central Europe	Oldenburger Warmblood	10		7	3						Wallner et al. 2013
Eastern Europe	Orlov trotter	2		2							Wallner et al. 2013
North America	Pinto	1		1							Wallner et al. 2013
North America	Pinto	1		1							Kreutzmann et al. 2014
Arabian Peninsula	Arabian Partbred	2		2							Kreutzmann et al. 2014
North America	Paso Fino	1		1							Wallner et al. 2013
North America	Pinto	6	1	1	4						Wallner et al. 2013
North America	Pinto	2	1	1							Kreutzmann et al. 2014
Iberian Peninsula	Pura Raza Espanola	9	9								Wallner et al. 2013
Iberian Peninsula	Pura Raza Espanola	3	3								Kreutzmann et al. 2014
North America	American Quarter Horse	18		9	9						Wallner et al. 2013
North America	American Quarter Horse	2		1	1						Kreutzmann et al. 2014
Central Europe	Rhinelander Horse	2			2						Wallner et al. 2013
Central Europe	Riding Pony	18	6	4	8						Wallner et al. 2013
Northern Europe	Russian Arabian	3	2	1							Kreutzmann et al. 2014
Central Europe	Sachsen-Anhaltiner	1		1							Wallner et al. 2013
North America	American Saddlebred	1		1							Kreutzmann et al. 2014
Italy (Sardinia)	Sarcidano	10	5	1	4						Giontella et al. 2020c
Italy (Sardinia)	Sardinian Anglo-Arab	12		5	7						Giontella et al. 2020c
Central Europe	Shagya Arabian	30	13	17							Wallner et al. 2013
Central Europe	Shagya Arabian	4	3	1							Kreutzmann et al. 2014
Northern Europe	Shetland Pony	39	9	1				29			Wallner et al. 2013
Northern Europe	Shetland Pony	7	2					5			Kreutzmann et al. 2014
British Isles	Shire Horse	1	1								Wallner et al. 2013
British Isles	Shire Horse	1	1								Kreutzmann et al. 2014
North America	Standardbred	35		35							Wallner et al. 2013
North America	Standardbred	3		3							Kreutzmann et al. 2014
Northern Europe	Swedish Coldblood Trotter	2	2								Wallner et al. 2013
Northern Europe	Swedish Coldblood Trotter	1	1								Kreutzmann et al. 2014
Central Europe	Tiger Pony	5	1	1				3			Wallner et al. 2013
Central Europe	Tiger Pony	1	1								Kreutzmann et al. 2014
Northern Europe	Tinker Horse	8	8								Wallner et al. 2013
Northern Europe	Tinker Horse	2	2								Kreutzmann et al. 2014
Central Europe	Trakehner	2		1	1						Wallner et al. 2013
Central Europe	Trakehner	1			1						Kreutzmann et al. 2014
British Isles	Welsh Pony	31	12	16	3						Wallner et al. 2013
British Isles	Welsh Pony	1			1						Kreutzmann et al. 2014
Central Europe	Wuerttemberg	1	1								Wallner et al. 2013
Central Europe	Wuerttemberg	1		1							Kreutzmann et al. 2014
Eastern Asia	Yanji	50	17	32						1	Huan et al. 2015
Eastern Asia	Yushu	52	46	4						2	Huan et al. 2015
Total		1076	520	351	120	14	18	37	4	12

## Sheet: Table S4
Table S4. Geographic origin and haplogroup classification for the 429 samples phylogenetically analysed in [81,91,92,111].
Breed	Geographic origin of breed or sample	Macro-area	Country	Micro-area	Crown/Non-Crown HG	Super-Haplogroup (Classification as in Felkel et al. 2019)	Haplogroup (Classification as in Felkel et al. 2019)	Haplotype (Classification as in Felkel et al. 2019)	Reference
Akhal-Teke	Asia	Central Asia	Turkmenistan	Turkmenistan	Crown	T	Tb-o	Tb-oB3a	Felkel et al. 2018
Akhal-Teke	Asia	Central Asia	Turkmenistan	Turkmenistan	Crown	T	Tb-o	Tb-oB3a	Felkel et al. 2018
Akhal-Teke	Asia	Central Asia	Turkmenistan	Turkmenistan	Crown	T	Tb-o	Tb-oB3a	Felkel et al. 2018
Akhal-Teke	America	North America	USA	USA	Crown	T	Tb-o	Tb-oB3a*	Remer et al. 2022
Akhal-Teke	America	North America	USA	USA	Crown	T	Tb-o	Tb-oB3a*	Remer et al. 2022
Akhal-Teke	America	North America	USA	USA	Crown	T	Tb-o	Tb-oB3a*	Remer et al. 2022
Akhal-Teke	America	North America	USA	USA	Crown	T	Tb-o	Tb-oB3a*	Remer et al. 2022
Akhal-Teke	America	North America	USA	USA	Crown	T	Tb-o	Tb-oB1*	Remer et al. 2022
Akhal-Teke	America	North America	USA	USA	Crown	T	Tb-o	Tb-oB3a*	Remer et al. 2022
Akhal-Teke	America	North America	USA	USA	Crown	T	Tb-o	Tb-oB3a1	Remer et al. 2022
Akhal-Teke	America	North America	USA	USA	Crown	T	Tb-o	Tb-oB3a*	Remer et al. 2022
Akhal-Teke	America	North America	USA	USA	Crown	T	Tb-o	Tb-oB3a1	Remer et al. 2022
Akhal-Teke	America	North America	USA	USA	Crown	T	Tb-o	Tb-oB3a1	Remer et al. 2022
Akhal-Teke	Europe	Northern Europe	Russia	Russia	Crown	T	Tb-o	Tb-oB3a*	Remer et al. 2022
Akhal-Teke	Europe	Northern Europe	Russia	Russia	Crown	T	Tb-o	Tb-oB3a*	Remer et al. 2022
Akhal-Teke	Europe	Northern Europe	Russia	Russia	Crown	T	Tb-o	Tb-oB3a*	Remer et al. 2022
Akhal-Teke	Europe	Northern Europe	Russia	Russia	Crown	T	Tb-o	Tb-oB3a*	Remer et al. 2022
Akhal-Teke	Europe	Northern Europe	Russia	Russia	Crown	T	Tb-o	Tb-oB3a*	Remer et al. 2022
Akhal-Teke	Europe	Northern Europe	Russia	Russia	Crown	T	Tb-o	Tb-oB3a*	Remer et al. 2022
Akhal-Teke	Europe	Northern Europe	Russia	Russia	Crown	T	Tb-o	Tb-oB3a1	Remer et al. 2022
Akhal-Teke	Europe	Northern Europe	Russia	Russia	Crown	T	Tb-o	Tb-oB3a*	Remer et al. 2022
Akhal-Teke	Europe	Northern Europe	Russia	Russia	Crown	T	Tb-o	Tb-oB3a*	Remer et al. 2022
Akhal-Teke	Asia	Central Asia	Turkmenistan	Turkmenistan	Crown	T	Tb-o	Tb-oB3a1	Remer et al. 2022
Akhal-Teke	Asia	Central Asia	Turkmenistan	Turkmenistan	Crown	T	Tb-o	Tb-oB3a1	Remer et al. 2022
Akhal-Teke	Asia	Central Asia	Turkmenistan	Turkmenistan	Crown	T	Tb-o	Tb-oB3a1	Remer et al. 2022
Akhal-Teke	Europe	Central Europe	Austria	Austria	Crown	T	Tb-o	Tb-oB3a*	Remer et al. 2022
Akhal-Teke	Europe	Central Europe	Germany	Germany	Crown	T	Tb-o	Tb-oB3a1	Remer et al. 2022
Akhal-Teke	Europe	Central Europe	Germany	Germany	Crown	T	Tb-o	Tb-oB3a*	Remer et al. 2022
Akhal-Teke	Europe	Central Europe	Germany	Germany	Crown	T	Tb-o	Tb-oB3a*	Remer et al. 2022
Akhal-Teke	Europe	Central Europe	Germany	Germany	Crown	T	Tb-o	Tb-oB3a*	Remer et al. 2022
Akhal-Teke	Europe	Central Europe	Germany	Germany	Crown	T	Tb-o	Tb-oB3a*	Remer et al. 2022
American Quarter Horse	America	North America	USA	USA	Crown	T	Tb-d	Tb-dW1c*	Felkel et al. 2019
American Quarter Horse	America	North America	USA	USA	Crown	T	Tb-o	Tb-oB3b*	Felkel et al. 2019
American Quarter Horse	America	North America	USA	USA	Crown	T	Tb-d	Tb-dW1d	Felkel et al. 2019
American Quarter Horse	America	North America	USA	USA	Crown	T	Tb-d	Tb-dW1c*	Felkel et al. 2019
American Quarter Horse	America	North America	USA	USA	Crown	T	Tb-d	Tb-dW1c*	Felkel et al. 2019
American Quarter Horse	America	North America	USA	USA	Crown	T	Tb-d	Tb-dW1*	Felkel et al. 2019
American Quarter Horse	America	North America	USA	USA	Crown	T	Tb-d	Tb-dW1*	Felkel et al. 2019
American Quarter Horse	America	North America	USA	USA	Crown	T	Tb-d	Tb-dW1*	Felkel et al. 2019
American Quarter Horse	America	North America	USA	USA	Crown	T	Tb-d	Tb-dW1	Wallner et al. 2017
American Quarter Horse	America	North America	USA	USA	Crown	T	Tb-d	Tb-dW1	Wallner et al. 2017
American Quarter Horse	America	North America	USA	USA	Crown	T	Tb-d	Tb-dW1	Wallner et al. 2017
American Quarter Horse	America	North America	USA	USA	Crown	T	Tb-d	Tb-dW1	Wallner et al. 2017
American Quarter Horse	America	North America	USA	USA	Crown	T	Tb-d	Tb-dW1	Wallner et al. 2017
American Quarter Horse	America	North America	USA	USA	Crown	T	Tb-d	Tb-dW1	Wallner et al. 2017
American Quarter Horse	America	North America	USA	USA	Crown	T	Tb-d	Tb-dW1	Wallner et al. 2017
Arabian Horse	Asia	Middle East	Middle East	Middle East	Crown	T	Ta	Ta	Felkel et al. 2018
Arabian Horse	Asia	Middle East	Middle East	Middle East	Crown	A	Ao-aA	Ao-aA2b	Felkel et al. 2019
Arabian Horse	Asia	Middle East	Syria	Unregistered Arabian (North East Syria)	Crown	T	Tb-o	Tb-oB1*	Remer et al. 2022
Arabian Horse	Asia	Middle East	Syria	Unregistered Arabian (Damascus suburbans)	Crown	T	Tb-o	Tb-oB1*	Remer et al. 2022
Arabian Horse	Asia	Middle East	Syria	Registered Arabian as Kahlawi (North East Syria)	Crown	T	Tb-o	Tb-oB1*	Remer et al. 2022
Arabian Horse	Asia	Middle East	Syria	Registered Arabian as Hamadani (North East Syria)	Crown	T	Tb-o	Tb-oB1*	Remer et al. 2022
Arabian Horse	Asia	Middle East	Syria	Registered Arabian as Ubian (Damascus)	Crown	A	Ao-aA	Ao-aA1a*	Remer et al. 2022
Arabian Horse	Asia	Middle East	Syria	Registered Arabian as Muanaki (Damascus)	Crown	A	Ao-aA	Ao-aA1a*	Remer et al. 2022
Arabian Horse	Asia	Middle East	Syria	Registered Arabian as Dahmani (Damascus suburbans)	Crown	A	Ao-aD	Ao-aD2	Remer et al. 2022
Arabian Horse	Asia	Middle East	Syria	Registered Arabian as Hamadani (Damascus suburbans)	Crown	A	Ao-aA	Ao-aA1a*	Remer et al. 2022
Arabian Horse	Asia	Middle East	Syria	Unregistered Arabian (Damascussuburbans)	Crown	A	Ao-aA	Ao-aA1a*	Remer et al. 2022
Arabian Horse	Asia	Middle East	Syria	Registered Arabian as Saklawii (Damascus suburbans)	Crown	A	Ao-aA	Ao-aA1a*	Remer et al. 2022
Arabian Horse	Asia	Middle East	Iran	Persian/Asil	Crown	A	Ao-aA	Ao-aA1a*	Remer et al. 2022
Arabian Horse	Asia	Middle East	Iran	Persian/Asil	Crown	A	Ao-aA	Ao-aA1a*	Remer et al. 2022
Arabian Horse	Asia	Middle East	Iran	Persian/Asil	Crown	A	Ao-aD	Ao-aD2	Remer et al. 2022
Arabian Horse	Asia	Middle East	Iran	Persian/Asil	Crown	A	Ao-aA	Ao-aA1a*	Remer et al. 2022
Arabian Horse	Asia	Middle East	Iran	Persian/Asil	Crown	A	Ao-aA	Ao-aA1a*	Remer et al. 2022
Arabian Horse	Asia	Middle East	Iran	Persian/Asil	Crown	A	Ao-aA	Ao-aA1a*	Remer et al. 2022
Arabian Horse	Asia	Middle East	Qatar	Al Naif	Crown	A	Ao-aA	Ao-aA1a1	Remer et al. 2022
Arabian Horse	Asia	Middle East	Qatar	Umm Qarn	Crown	T	Tb-o	Tb-oB1*	Remer et al. 2022
Arabian Horse	Asia	Middle East	Qatar	A Shaqab	Crown	A	Ao-aA	Ao-aA1a1	Remer et al. 2022
Arabian Horse	Asia	Middle East	Qatar	A Shaqab	Crown	A	Ao-aA	Ao-aA1a1	Remer et al. 2022
Arabian Horse	Asia	Middle East	Qatar	A Shaqab	Crown	A	Ao-aA	Ao-aA1a1	Remer et al. 2022
Arabian Horse	Asia	Middle East	Qatar	A Shaqab	Crown	T	Ta	Ta-b	Remer et al. 2022
Arabian Horse	Asia	Middle East	Qatar	A Shaqab	Crown	A	Ao-aD	Ao-aD2	Remer et al. 2022
Arabian Horse	Asia	Middle East	Qatar	A Shaqab	Crown	A	Ao-aA	Ao-aA1a1	Remer et al. 2022
Arabian Horse	Asia	Middle East	Qatar	A Shaqab	Crown	A	Ao-aD	Ao-aD2	Remer et al. 2022
Arabian Horse	Asia	Middle East	Qatar	A Shaqab	Crown	T	Ta	Ta-b	Remer et al. 2022
Arabian Horse	Asia	Middle East	Qatar	A Shaqab	Crown	A	Ao-aA	Ao-aA1a1	Remer et al. 2022
Arabian Horse	Asia	Middle East	Qatar	A Shaqab	Crown	A	Ao-aA	Ao-aA1a1	Remer et al. 2022
Arabian Horse	Asia	Middle East	Qatar	A Shaqab	Crown	A	Ao-aA	Ao-aA1a1	Remer et al. 2022
Arabian Horse	Asia	Middle East	Qatar	A Shaqab	Crown	A	Ao-aA	Ao-aA1a1	Remer et al. 2022
Arabian Horse	Asia	Middle East	United Arab Emirates	W'rsan	Crown	A	Ao-aA	Ao-aA1a3	Remer et al. 2022
Arabian Horse	Asia	Middle East	United Arab Emirates	W'rsan	Crown	A	Ao-aD	Ao-aD2	Remer et al. 2022
Arabian Horse	Asia	Middle East	Qatar	Umm Qarn	Crown	T	Tb-o	Tb-oB1*	Remer et al. 2022
Arabian Horse	Asia	Middle East	Qatar	Al Naif	Crown	T	Tb-o	Tb-oB1*	Remer et al. 2022
Arabian Horse	Asia	Middle East	Qatar	Al Naif	Crown	A	Ao-aA	Ao-aA1a1	Remer et al. 2022
Arabian Horse	Asia	Middle East	Iran	Iran	Crown	A	Ao-aA	Ao-aA1a3	Remer et al. 2022
Arabian Horse	Asia	Middle East	Iran	Iran	Crown	A	Ao-aA	Ao-aA1a1	Remer et al. 2022
Arabian Horse	Asia	Middle East	Iran	Iran	Crown	A	Ao-aA	Ao-aA1a1	Remer et al. 2022
Arabian Horse	Asia	Middle East	Iran	Iran	Crown	A	Ao-aA	Ao-aA1a3	Remer et al. 2022
Arabian Horse	Asia	Middle East	Iran	Iran	Crown	A	Ao-aA	Ao-aA1a1	Remer et al. 2022
Arabian Horse	Asia	Middle East	Iran	Iran	Crown	A	Ao-aD	Ao-aD2	Remer et al. 2022
Arabian Horse	Asia	Middle East	Iran	Iran	Crown	A	Ao-aA	Ao-aA1a*	Remer et al. 2022
Arabian Horse	Asia	Middle East	Iran	Iran	Crown	A	Ao-aD	Ao-aD2	Remer et al. 2022
Arabian Horse	Europe	Northern Europe	Russia	Russia	Crown	A	Ao-aA	Ao-aA1a1	Remer et al. 2022
Arabian Horse	Europe	Northern Europe	Russia	Russia	Crown	T	Tb-o	Tb-oB1*	Remer et al. 2022
Arabian Horse	Europe	Northern Europe	Russia	Russia	Crown	A	Ao-aA	Ao-aA1a*	Remer et al. 2022
Arabian Horse	Europe	Northern Europe	Russia	Russia	Crown	A	Ao-aA	Ao-aA1a*	Remer et al. 2022
Arabian Horse	Europe	Northern Europe	Russia	Russia	Crown	A	Ao-aA	Ao-aA1a*	Remer et al. 2022
Arabian Horse	Europe	Northern Europe	Russia	Russia	Crown	A	Ao-aA	Ao-aA1a3	Remer et al. 2022
Arabian Horse	Europe	Northern Europe	Russia	Russia	Crown	A	Ao-aA	Ao-aA1a3	Remer et al. 2022
Arabian Horse	Europe	Northern Europe	Russia	Russia	Crown	A	Ao-aA	Ao-aA1a*	Remer et al. 2022
Arabian Horse	Europe	Northern Europe	Russia	Russia	Crown	T	Tb-o	Tb-oB1*	Remer et al. 2022
Arabian Horse	Europe	Northern Europe	Russia	Russia	Crown	A	Ao-aA	Ao-aA1a*	Remer et al. 2022
Arabian Horse	Europe	Northern Europe	Russia	Russia	Crown	T	Ta	Ta-b	Remer et al. 2022
Arabian Horse	Europe	Northern Europe	Poland	Poland	Crown	A	Ao-aA	Ao-aA1a*	Remer et al. 2022
Arabian Horse	Europe	Northern Europe	Poland	Poland	Crown	T	Tb-o	Tb-oB1*	Remer et al. 2022
Arabian Horse	Europe	Northern Europe	Poland	Poland	Crown	A	Ao-aA	Ao-aA1a*	Remer et al. 2022
Arabian Horse	Europe	Northern Europe	Poland	Poland	Crown	A	Ao-aA	Ao-aA1a3	Remer et al. 2022
Arabian Horse	Europe	Northern Europe	Poland	Poland	Crown	A	Ao-aA	Ao-aA1a1	Remer et al. 2022
Arabian Horse	Europe	Northern Europe	Poland	Poland	Crown	A	Ao-aD	Ao-aD2	Remer et al. 2022
Arabian Horse	Europe	Northern Europe	Poland	Poland	Crown	A	Ao-aD	Ao-aD2	Remer et al. 2022
Arabian Horse	Europe	Northern Europe	Poland	Poland	Crown	A	Ao-aA	Ao-aA1a1	Remer et al. 2022
Arabian Horse	Europe	Northern Europe	Poland	Poland	Crown	A	Ao-aA	Ao-aA1a*	Remer et al. 2022
Arabian Horse	Europe	Northern Europe	Poland	Poland	Crown	A	Ao-aA	Ao-aA1a3	Remer et al. 2022
Arabian Horse	Europe	Northern Europe	Poland	Poland	Crown	A	Ao-aA	Ao-aA1a1	Remer et al. 2022
Arabian Horse	Europe	Northern Europe	Poland	Poland	Crown	A	Ao-aA	Ao-aA1a1	Remer et al. 2022
Arabian Horse	Europe	Northern Europe	Poland	Poland	Crown	A	Ao-aA	Ao-aA1a1	Remer et al. 2022
Arabian Horse	Europe	Northern Europe	Poland	Poland	Crown	T	Ta	Ta-b	Remer et al. 2022
Arabian Horse	Europe	Northern Europe	Poland	Poland	Crown	A	Ao-aA	Ao-aA1a1	Remer et al. 2022
Arabian Horse	Europe	Northern Europe	Poland	Poland	Crown	A	Ao-aD	Ao-aD2	Remer et al. 2022
Arabian Horse	Europe	Northern Europe	Poland	Poland	Crown	A	Ao-aA	Ao-aA1a1	Remer et al. 2022
Arabian Horse	Europe	Northern Europe	Poland	Poland	Crown	A	Ao-aA	Ao-aA1a1	Remer et al. 2022
Arabian Horse	Europe	Northern Europe	Poland	Poland	Crown	A	Ao-aD	Ao-aD2	Remer et al. 2022
Arabian Horse	Europe	Northern Europe	Poland	Poland	Crown	A	Ao-aA	Ao-aA1a*	Remer et al. 2022
Arabian Horse	Europe	Northern Europe	Poland	Poland	Crown	T	Ta	Ta-bA	Remer et al. 2022
Arabian Horse	Europe	Northern Europe	Poland	Poland	Crown	A	Ao-aD	Ao-aD2	Remer et al. 2022
Arabian Horse	Europe	Northern Europe	Poland	Poland	Crown	A	Ao-aD	Ao-aD2	Remer et al. 2022
Arabian Horse	Europe	Northern Europe	Poland	Poland	Crown	A	Ao-aD	Ao-aD2	Remer et al. 2022
Arabian Horse	Africa	Northern Africa	Egypt	Quairo suborbans	Crown	A	Ao-aA	Ao-aA1a1	Remer et al. 2022
Arabian Horse	Africa	Northern Africa	Egypt	Quairo suborbans	Crown	A	Ao-aA	Ao-aA1a1	Remer et al. 2022
Arabian Horse	Africa	Northern Africa	Egypt	Quairo suborbans	Crown	A	Ao-aA	Ao-aA1a1	Remer et al. 2022
Arabian Horse	Africa	Northern Africa	Egypt	Quairo suborbans	Crown	A	Ao-aA	Ao-aA1a1	Remer et al. 2022
Arabian Horse	Africa	Northern Africa	Egypt	Quairo suborbans	Crown	A	Ao-aA	Ao-aA1a1	Remer et al. 2022
Arabian Horse	Asia	Middle East	Syria	Damascus suborbans	Crown	A	Ao-aA	Ao-aA1a1	Remer et al. 2022
Arabian Horse	Asia	Middle East	Syria	Damascus suborbans	Crown	A	Ao-aA	Ao-aA1a*	Remer et al. 2022
Arabian Horse	Asia	Middle East	Syria	Damascus suborbans	Crown	A	Ao-aA	Ao-aA1a*	Remer et al. 2022
Arabian Horse	Asia	Middle East	Syria	Damascus suborbans	Crown	T	Ta	Ta*	Remer et al. 2022
Arabian Horse	Asia	Middle East	Syria	Damascus suborbans	Crown	A	Ao-aA	Ao-aA1a*	Remer et al. 2022
Arabian Horse	Asia	Middle East	Syria	Damascus suborbans	Crown	A	Ao-aA	Ao-aA1a*	Remer et al. 2022
Arabian Horse	Asia	Middle East	Syria	Damascus suborbans	Crown	A	Ao-aA	Ao-aA1a*	Remer et al. 2022
Arabian Horse	Asia	Middle East	Syria	Damascus suborbans	Crown	T	Ta	Ta*	Remer et al. 2022
Arabian Horse	Asia	Middle East	Syria	Damascus suborbans	Crown	A	Ao-aA	Ao-aA1a*	Remer et al. 2022
Arabian Horse	Asia	Middle East	Syria	Damascus suborbans	Crown	A	Ao-aA	Ao-aA1a*	Remer et al. 2022
Arabian Horse	Asia	Middle East	Syria	Damascus suborbans	Crown	A	Ao-aA	Ao-aA1a*	Remer et al. 2022
Arabian Horse	Asia	Middle East	Syria	Damascus suborbans	Crown	T	Tb-o	Tb-oB1*	Remer et al. 2022
Arabian Horse	Asia	Middle East	Syria	Damascus suborbans	Crown	T	Ta	Ta*	Remer et al. 2022
Arabian Horse	Asia	Middle East	Syria	Damascus suborbans	Crown	T	Tb-o	Tb-oB1*	Remer et al. 2022
Arabian Horse	Asia	Middle East	Syria	Damascus suborbans	Crown	T	Ta	Ta*	Remer et al. 2022
Arabian Horse	Asia	Middle East	Syria	Alhasaka	Crown	T	Ta	Ta*	Remer et al. 2022
Arabian Horse	Asia	Middle East	Syria	Damascus suborbans	Crown	T	Tb-o	Tb-oB1*	Remer et al. 2022
Arabian Horse	Asia	Middle East	Syria	Damascus suborbans	Crown	A	Ao-aA	Ao-aA1a*	Remer et al. 2022
Arabian Horse	America	North America	USA	USA	Crown	T	Ta	Ta-b	Remer et al. 2022
Arabian Horse	Europe	Central Europe	Austria	Austria	Crown	A	Ao-aA	Ao-aA1a3	Remer et al. 2022
Arabian Horse	Europe	Central Europe	Germany	Marbach	Crown	A	Ao-aA	Ao-aA1a1	Remer et al. 2022
Arabian Horse	Europe	Central Europe	Austria	Austria	Crown	A	Ao-aA	Ao-aA1a*	Remer et al. 2022
Arabian Horse	Europe	Central Europe	Germany	Marbach	Crown	T	Ta	Ta-bA	Remer et al. 2022
Arabian Horse	Europe	Central Europe	Austria	Austria	Crown	A	Ao-aD	Ao-aD2	Remer et al. 2022
Arabian Horse	Europe	Central Europe	Germany	Germany	Crown	A	Ao-aA	Ao-aA1a*	Remer et al. 2022
Arabian Horse	Europe	Central Europe	Germany	Germany	Crown	T	Tb-o	Tb-oB1*	Remer et al. 2022
Arabian Horse	Europe	Central Europe	Germany	Germany	Crown	A	Ao-aD	Ao-aD2	Remer et al. 2022
Arabian Horse	Europe	Central Europe	Austria	Austria	Crown	A	Ao-aA	Ao-aA1a1	Remer et al. 2022
Arabian Horse	Europe	Central Europe	Austria	Austria	Crown	A	Ao-aA	Ao-aA1a*	Remer et al. 2022
Arabian Horse	Europe	Central Europe	Austria	Austria	Crown	A	Ao-aA	Ao-aA1a*	Remer et al. 2022
Arabian Horse	Europe	Central Europe	Germany	Germany	Crown	A	Ao-aA	Ao-aA1a5	Remer et al. 2022
Arabian Horse	Europe	Central Europe	Germany	Marbach	Crown	T	Ta	Ta-bA	Remer et al. 2022
Arabian Horse	Asia	Middle East	Middle East	Middle East	Crown	A	Ao-4	Ao-4	Wallner et al. 2017
Arabian Partbred	Europe	Central Europe	Germany	Germany	Crown	T	Ta	Ta-b	Remer et al. 2022
Arabian Partbred	Europe	Central Europe	Germany	Germany	Crown	T	Ta	Ta*	Remer et al. 2022
Arabian Partbred	Europe	Central Europe	Germany	Germany	Crown	A	Ao-aA	Ao-aA1a5	Remer et al. 2022
Arabian Partbred	Europe	Central Europe	Austria	Austria	Crown	A	Ao-aD	Ao-aD2	Remer et al. 2022
Arabian Partbred	Europe	Central Europe	Austria	Austria	Crown	A	Ao-aA	Ao-aA1a3	Remer et al. 2022
Austrian Warmblood	Europe	Central Europe	Austria	Austria	Crown	A	Ao-aA	Ao-aA1a4	Remer et al. 2022
Austrian Warmblood	Europe	Central Europe	Austria	Austria	Crown	A	Ao-aD	Ao-aD2	Remer et al. 2022
Baden Wuerttemberg Warmblood	Europe	Central Europe	Germany	Germany	Crown	T	Tb-d	Tb-dW1c3	Felkel et al. 2019
Baden Wuerttemberg Warmblood	Europe	Central Europe	Germany	Marbach	Crown	A	Ao-aA	Ao-aA1a4	Remer et al. 2022
Baden Wuerttemberg Warmblood	Europe	Central Europe	Germany	Germany	Crown	T	Tb-d	Tb-dW1	Wallner et al. 2017
Barb	Africa	Northern Africa	Northern Africa	Northern Africa	Crown	H	Hs	Hs-b	Felkel et al. 2019
Bavarian Warmblood	Europe	Central Europe	Germany	Germany	Crown	T	Tb-o	Tb-oB1a	Felkel et al. 2019
Connemara Pony	Europe	Northern Europe	Ireland	Ireland	Crown	A	Ad-b	Ad-bA*	Felkel et al. 2019
Connemara Pony	Europe	Northern Europe	Ireland	Ireland	Crown	A	Ad-b	Ad-bA1	Felkel et al. 2019
Connemara Pony	Europe	Northern Europe	Ireland	Ireland	Crown	A	Ad-b	Ad-b2	Wallner et al. 2017
Connemara Pony	Europe	Northern Europe	Ireland	Ireland	Crown	A	Ad-b	Ad-b3	Wallner et al. 2017
Dülmen Pony	Europe	Central Europe	Germany	Germany	Crown	A	Ao-aD	Ao-aD	Felkel et al. 2019
Franches-Montagnes	Europe	Central Europe	Switzerland	Switzerland	Crown	T	Tb-d	Tb-dW2*	Felkel et al. 2018
Franches-Montagnes	Europe	Central Europe	Switzerland	Switzerland	Crown	T	Tu	Tu*	Felkel et al. 2018
Franches-Montagnes	Europe	Central Europe	Switzerland	Switzerland	Crown	T	Tu	Tu-c	Felkel et al. 2018
Franches-Montagnes	Europe	Central Europe	Switzerland	Switzerland	Crown	T	Tu	Tu-b*	Felkel et al. 2018
Franches-Montagnes	Europe	Central Europe	Switzerland	Switzerland	Crown	T	Tb-d	Tb-dW2a1	Felkel et al. 2018
Franches-Montagnes	Europe	Central Europe	Switzerland	Switzerland	Crown	T	Tb-d	Tb-dW2a*	Felkel et al. 2018
Franches-Montagnes	Europe	Central Europe	Switzerland	Switzerland	Crown	T	Tu	Tu-bA	Felkel et al. 2018
Franches-Montagnes	Europe	Central Europe	Switzerland	Switzerland	Crown	T	Tu	Tu-d	Felkel et al. 2018
Franches-Montagnes	Europe	Central Europe	Switzerland	Switzerland	Crown	T	Tu	Tu*	Felkel et al. 2018
Franches-Montagnes	Europe	Central Europe	Switzerland	Switzerland	Crown	T	Tu	Tu*	Felkel et al. 2018
Franches-Montagnes	Europe	Central Europe	Switzerland	Switzerland	Crown	T	Tu	Tu*	Felkel et al. 2018
Franches-Montagnes	Europe	Central Europe	Switzerland	Switzerland	Crown	T	Tb-o	Tb-oB1b	Felkel et al. 2018
Franches-Montagnes	Europe	Central Europe	Switzerland	Switzerland	Crown	T	Tb-d	Tb-dW2a*	Felkel et al. 2018
Franches-Montagnes	Europe	Central Europe	Switzerland	Switzerland	Crown	T	Tu	Tu-bA	Felkel et al. 2018
Franches-Montagnes	Europe	Central Europe	Switzerland	Switzerland	Crown	T	Tb-o	Tb-oB1b	Felkel et al. 2018
Franches-Montagnes	Europe	Central Europe	Switzerland	Switzerland	Crown	T	Tb-o	Tb-oB1b	Felkel et al. 2018
Franches-Montagnes	Europe	Central Europe	Switzerland	Switzerland	Crown	T	Tb-o	Tb-oB3b1a	Felkel et al. 2018
Franches-Montagnes	Europe	Central Europe	Switzerland	Switzerland	Crown	T	Tu	Tu*	Felkel et al. 2018
Franches-Montagnes	Europe	Central Europe	Switzerland	Switzerland	Crown	T	Tu	Tu-bA	Felkel et al. 2018
Franches-Montagnes	Europe	Central Europe	Switzerland	Switzerland	Crown	T	Tb-o	Tb-oB3b1*	Felkel et al. 2019
Franches-Montagnes	Europe	Central Europe	Switzerland	Switzerland	Crown	T	Tu	Tu-a	Felkel et al. 2019
Franches-Montagnes	Europe	Central Europe	Switzerland	Switzerland	Crown	T	Tu	Tu	Wallner et al. 2017
Fredriksborg Horse	Europe	Northern Europe	Denmark	Denmark	Crown	A	Ao-aA	Ao-aA1a*	Remer et al. 2022
Fredriksborg Horse	Europe	Northern Europe	Denmark	Denmark	Crown	A	Ao-aA	Ao-aA1a*	Remer et al. 2022
Fredriksborg Horse	Europe	Northern Europe	Denmark	Denmark	Crown	A	Ao-aA	Ao-aA1a*	Remer et al. 2022
Fredriksborg Horse	Europe	Northern Europe	Denmark	Denmark	Crown	A	Ao-aA	Ao-aA1a*	Remer et al. 2022
Haflinger	Europe	Southern Europe	Italy	Italy	Crown	A	Ad-h	Ad-hC	Felkel et al. 2018
Haflinger	Europe	Southern Europe	Italy	Italy	Crown	A	Ad-h	Ad-hC	Felkel et al. 2018
Haflinger	Europe	Southern Europe	Italy	Italy	Crown	A	Ad-h	Ad-hC	Felkel et al. 2018
Haflinger	Europe	Southern Europe	Italy	Italy	Crown	A	Ad-h	Ad-hC	Felkel et al. 2018
Hanoverian Warmblood	Europe	Central Europe	Germany	Germany	Crown	T	Tb-o	Tb-oB3b3	Felkel et al. 2019
Hanoverian Warmblood	Europe	Central Europe	Germany	Germany	Crown	T	Tb-o	Tb-oB3b3	Felkel et al. 2019
Hanoverian Warmblood	Europe	Central Europe	Germany	Germany	Crown	T	Tb-d	Tb-dW1*	Felkel et al. 2019
Hanoverian Warmblood	Europe	Central Europe	Germany	Germany	Crown	T	Tb-o	Tb-oB1b	Felkel et al. 2019
Hanoverian Warmblood	Europe	Central Europe	Germany	Germany	Crown	T	Tb-d	Tb-dW1*	Felkel et al. 2019
Hanoverian Warmblood	Europe	Central Europe	Germany	Germany	Crown	T	Tb-d	Tb-dW1c*	Felkel et al. 2019
Hanoverian Warmblood	Europe	Central Europe	Germany	Germany	Crown	T	Tb-d	Tb-dW1*	Felkel et al. 2019
Hanoverian Warmblood	Europe	Central Europe	Germany	Germany	Crown	T	Tb-d	Tb-dW1*	Felkel et al. 2019
Hanoverian Warmblood	Europe	Central Europe	Germany	Germany	Crown	T	Tb-d	Tb-dW1f	Felkel et al. 2019
Hanoverian Warmblood	Europe	Central Europe	Germany	Germany	Crown	T	Tb-d	Tb-dW1*	Felkel et al. 2019
Hanoverian Warmblood	Europe	Central Europe	Germany	Germany	Crown	T	Tb-o	Tb-oB3b2a	Felkel et al. 2019
Hanoverian Warmblood	Europe	Central Europe	Germany	Germany	Crown	T	Tb-o	Tb-oB1b	Felkel et al. 2019
Hanoverian Warmblood	Europe	Central Europe	Germany	Germany	Crown	T	Tb-o	Tb-oB3b2a	Felkel et al. 2019
Hanoverian Warmblood	Europe	Central Europe	Germany	Germany	Crown	T	Tb-d	Tb-dW1f	Felkel et al. 2019
Hanoverian Warmblood	Europe	Central Europe	Germany	Germany	Crown	T	Tb-d	Tb-dW1*	Felkel et al. 2019
Hanoverian Warmblood	Europe	Central Europe	Germany	Germany	Crown	T	Tb-o	Tb-oB3b2a	Felkel et al. 2019
Hanoverian Warmblood	Europe	Central Europe	Germany	Germany	Crown	T	Tb-d	Tb-dW1b	Felkel et al. 2019
Hanoverian Warmblood	Europe	Central Europe	Germany	Germany	Crown	T	Tb-d	Tb-dW1	Wallner et al. 2017
Holsteiner Warmblood	Europe	Central Europe	Germany	Germany	Crown	T	Tb-d	Tb-dW1c1	Felkel et al. 2019
Holsteiner Warmblood	Europe	Central Europe	Germany	Germany	Crown	T	Tb-d	Tb-dW1c2	Felkel et al. 2019
Holsteiner Warmblood	Europe	Central Europe	Germany	Germany	Crown	T	Tb-o	Tb-oB1b	Felkel et al. 2019
Holsteiner Warmblood	Europe	Central Europe	Germany	Germany	Crown	T	Tb-d	Tb-dW2	Wallner et al. 2017
Holsteiner Warmblood	Europe	Central Europe	Germany	Germany	Crown	T	Tb-d	Tb-dW1	Wallner et al. 2017
Kladruber	Europe	Central Europe	Czech Republic	Kladruby nad Labem	Crown	A	Ao-aA	Ao-aA1a2	Remer et al. 2022
Knabstrupper	Europe	Central Europe	Germany	Germany	Crown	A	Ao-aA	Ao-aA1a*	Remer et al. 2022
Knabstrupper	Europe	Central Europe	Germany	Germany	Crown	A	Ao-aA	Ao-aA1a*	Remer et al. 2022
Lewitzer	Europe	Central Europe	Germany	Germany	Crown	T	Ta	Ta-b	Remer et al. 2022
Lipizzan	Europe	Eastern Europe	Romania	Beclean	Crown	A	Ao-aA	Ao-aA1a2a	Remer et al. 2022
Lipizzan	Europe	Eastern Europe	Romania	Beclean	Crown	A	Ao-aA	Ao-aA1a2a	Remer et al. 2022
Lipizzan	Europe	Eastern Europe	Romania	Fagaras	Crown	A	Ao-aA	Ao-aA1a2a	Remer et al. 2022
Lipizzan	Europe	Eastern Europe	Hungary	Szilvasvarad	Crown	A	Ao-aA	Ao-aA1a2	Remer et al. 2022
Lipizzan	Europe	Central Europe	Austria	Piber/Wien	Crown	A	Ao-aA	Ao-aA1a2	Remer et al. 2022
Lipizzan	Europe	Central Europe	Austria	Piber/Wien	Crown	A	Ao-aA	Ao-aA1a2	Remer et al. 2022
Lipizzan	Europe	Central Europe	Austria	Piber/Wien	Crown	A	Ao-aA	Ao-aA1a2	Remer et al. 2022
Lipizzan	Europe	Central Europe	Austria	Piber/Wien	Crown	A	Ao-aA	Ao-aA1a2	Remer et al. 2022
Lipizzan	Europe	Central Europe	Austria	Piber/Wien	Crown	A	Ao-aA	Ao-aA1a2	Remer et al. 2022
Lipizzan	Europe	Eastern Europe	Hungary	Szilvasvarad	Crown	A	Ao-aA	Ao-aA1a2a	Remer et al. 2022
Lipizzan	Europe	Central Europe	Austria	Piber/Wien	Crown	A	Ao-aA	Ao-aA1a2	Remer et al. 2022
Mangalarga Marchador Horse	America	South America	Brazil	Brazil	Crown	A	Am	Am	Felkel et al. 2018
Marwari Horse	Asia	Southern Asia	India	India	Crown	A	Ao-aM	Ao-aM	Felkel et al. 2018
Morgan Horse	America	North America	USA	USA	Crown	T	Tb-d	Tb-dM1*	Felkel et al. 2019
Morgan Horse	America	North America	USA	USA	Crown	T	Tb-o	Tb-oB2b2	Felkel et al. 2019
Morgan Horse	America	North America	USA	USA	Crown	T	Tb-o	Tb-oB2a	Felkel et al. 2019
Morgan Horse	America	North America	USA	USA	Crown	T	Tb-o	Tb-oB2a	Felkel et al. 2019
Morgan Horse	America	North America	USA	USA	Crown	T	Tb-d	Tb-dM*	Felkel et al. 2019
Morgan Horse	America	North America	USA	USA	Crown	T	Tb-o	Tb-oB2b1	Felkel et al. 2019
Morgan Horse	America	North America	USA	USA	Crown	T	Tb-d	Tb-dM	Wallner et al. 2017
Morgan Horse	America	North America	USA	USA	Crown	T	Tb-d	Tb-dM	Wallner et al. 2017
Native Mongolian Chakouyi Horse	Asia	Eastern Asia	Mongolia	Mongolia	Crown	H	Hc	Hc	Felkel et al. 2018
Noriker	Europe	Southern Europe	Italy	Italy	Crown	A	Ad-h	Ad-hB	Felkel et al. 2018
Noriker	Europe	Southern Europe	Italy	Italy	Crown	A	Ao-n	Ao-n*	Felkel et al. 2018
Noriker	Europe	Southern Europe	Italy	Italy	Crown	A	Ao-n	Ao-nA	Felkel et al. 2018
Noriker	Europe	Southern Europe	Italy	Italy	Crown	A	Ad-h	Ad-hA1	Felkel et al. 2018
Noriker	Europe	Southern Europe	Italy	Italy	Crown	A	Ao-n	Ao-nA1	Felkel et al. 2018
Noriker	Europe	Southern Europe	Italy	Italy	Crown	A	Ao-n	Ao-nB	Felkel et al. 2018
Noriker	Europe	Southern Europe	Italy	Italy	Crown	A	Ao-n	Ao-nB	Felkel et al. 2018
Oldenburg Warmblood	Europe	Central Europe	Germany	Germany	Crown	T	Tb-d	Tb-dW1*	Felkel et al. 2019
Oldenburg Warmblood	Europe	Central Europe	Germany	Germany	Crown	T	Tb-o	Tb-oB1c	Felkel et al. 2019
Oldenburg Warmblood	Europe	Central Europe	Germany	Germany	Crown	T	Tb-d	Tb-dW1	Wallner et al. 2017
Pintabian	Europe	Central Europe	Austria	Austria	Crown	A	Ao-aA	Ao-aA1a3	Remer et al. 2022
Shagya Arabian	Europe	Central Europe	Austria	Austria	Crown	T	Ta	Ta*	Remer et al. 2022
Shagya Arabian	Europe	Central Europe	Austria	Austria	Crown	T	Ta	Ta*	Remer et al. 2022
Shagya Arabian	Europe	Central Europe	Austria	Austria	Crown	T	Ta	Ta-s	Remer et al. 2022
Shagya Arabian	Europe	Central Europe	Austria	Austria	Crown	T	Ta	Ta-s	Remer et al. 2022
Shagya Arabian	Europe	Central Europe	Austria	Austria	Crown	T	Ta	Ta*	Remer et al. 2022
Shagya Arabian	Europe	Central Europe	Austria	Austria	Crown	T	Ta	Ta-s	Remer et al. 2022
Shagya Arabian	Europe	Central Europe	Austria	Austria	Crown	A	Ao-aD	Ao-aD2	Remer et al. 2022
Shagya Arabian	Europe	Central Europe	Austria	Austria	Crown	A	Ao-aA	Ao-aA1a*	Remer et al. 2022
Shagya Arabian	Europe	Central Europe	Austria	Austria	Crown	A	Ao-aA	Ao-aA1a1	Remer et al. 2022
Shagya Arabian	Europe	Central Europe	Austria	Austria	Crown	T	Ta	Ta*	Remer et al. 2022
Shagya Arabian	Europe	Central Europe	Austria	Austria	Crown	T	Ta	Ta*	Remer et al. 2022
Shagya Arabian	Europe	Central Europe	Austria	Austria	Crown	T	Ta	Ta-s	Remer et al. 2022
Shagya Arabian	Europe	Central Europe	Austria	Austria	Crown	A	Ao-aA	Ao-aA1a*	Remer et al. 2022
Shagya Arabian	Europe	Central Europe	Austria	Austria	Crown	A	Ao-aA	Ao-aA1a*	Remer et al. 2022
Shagya Arabian	Europe	Central Europe	Austria	Austria	Crown	A	Ao-aA	Ao-aA1a1	Remer et al. 2022
Shagya Arabian	Europe	Central Europe	Austria	Austria	Crown	A	Ao-aA	Ao-aA3	Remer et al. 2022
Shagya Arabian	Europe	Central Europe	Austria	Austria	Crown	T	Ta	Ta-s	Remer et al. 2022
Shagya Arabian	Europe	Central Europe	Austria	Austria	Crown	A	Ao-aA	Ao-aA1a*	Remer et al. 2022
Shagya Arabian	Europe	Central Europe	Austria	Austria	Crown	T	Ta	Ta*	Remer et al. 2022
Shagya Arabian	Europe	Central Europe	Austria	Austria	Crown	T	Ta	Ta-b	Remer et al. 2022
Shagya Arabian	Europe	Central Europe	Austria	Austria	Crown	A	Ao-aA	Ao-aA1a1	Remer et al. 2022
Shagya Arabian	Europe	Central Europe	Austria	Austria	Crown	A	Ao-aA	Ao-aA1b	Remer et al. 2022
Shagya Arabian	Europe	Central Europe	Austria	Austria	Crown	T	Ta	Ta*	Remer et al. 2022
Shagya Arabian	Europe	Central Europe	Austria	Austria	Crown	T	Ta	Ta*	Remer et al. 2022
Shagya Arabian	Europe	Central Europe	Austria	Austria	Crown	A	Ao-aA	Ao-aA1a*	Remer et al. 2022
Shagya Arabian	Europe	Central Europe	Austria	Austria	Crown	T	Ta	Ta-s	Remer et al. 2022
Shagya Arabian	Europe	Central Europe	Austria	Austria	Crown	A	Ao-aA	Ao-aA1a1	Remer et al. 2022
Shagya Arabian	Europe	Central Europe	Austria	Austria	Crown	T	Ta	Ta-s	Remer et al. 2022
Shagya Arabian	Europe	Central Europe	Austria	Austria	Crown	T	Ta	Ta*	Remer et al. 2022
Shagya Arabian	Europe	Central Europe	Austria	Austria	Crown	T	Ta	Ta-s	Remer et al. 2022
Shagya Arabian	Europe	Central Europe	Austria	Austria	Crown	A	Ao-aA	Ao-aA1a5	Remer et al. 2022
Sorraia Horse	Europe	Western Europe	Portugal	Portugal	Crown	H	Hs	Hs-aB	Felkel et al. 2019
South German Draft	Europe	Central Europe	Germany	Germany	Crown	A	Ad-h	Ad-hA1	Felkel et al. 2019
South German Draft	Europe	Central Europe	Germany	Germany	Crown	A	Ad-h	Ad-h2	Wallner et al. 2017
Standardbred	America	North America	USA	USA	Crown	T	Tb-d	Tb-dM1*	Felkel et al. 2019
Standardbred	America	North America	USA	USA	Crown	T	Tb-d	Tb-dM1*	Felkel et al. 2019
Standardbred	America	North America	USA	USA	Crown	T	Tb-d	Tb-dM1*	Felkel et al. 2019
Standardbred	America	North America	USA	USA	Crown	T	Tb-d	Tb-dM1*	Felkel et al. 2019
Standardbred	America	North America	USA	USA	Crown	T	Tb-d	Tb-dM*	Felkel et al. 2019
Standardbred	America	North America	USA	USA	Crown	T	Tb-d	Tb-dM1*	Felkel et al. 2019
Standardbred	America	North America	USA	USA	Crown	T	Tb-d	Tb-dM1*	Felkel et al. 2019
Standardbred	America	North America	USA	USA	Crown	T	Tb-d	Tb-dM	Remer et al. 2022
Standardbred	America	North America	USA	USA	Crown	T	Tb-d	Tb-dM	Remer et al. 2022
Standardbred	America	North America	USA	USA	Crown	T	Tb-d	Tb-dM	Remer et al. 2022
Standardbred	America	North America	USA	USA	Crown	T	Tb-d	Tb-dM	Remer et al. 2022
Standardbred	America	North America	USA	USA	Crown	T	Tb-d	Tb-dM	Remer et al. 2022
Standardbred	America	North America	USA	USA	Crown	T	Tb-d	Tb-dM	Remer et al. 2022
Standardbred	America	North America	USA	USA	Crown	T	Tb-d	Tb-dM	Remer et al. 2022
Standardbred	America	North America	USA	USA	Crown	T	Tb-d	Tb-dM	Wallner et al. 2017
Standardbred	America	North America	USA	USA	Crown	T	Tb-d	Tb-dM	Wallner et al. 2017
Standardbred	America	North America	USA	USA	Crown	T	Tb-d	Tb-dM	Wallner et al. 2017
Standardbred	America	North America	USA	USA	Crown	T	Tb-d	Tb-dM	Wallner et al. 2017
Standardbred	America	North America	USA	USA	Crown	T	Tb-d	Tb-dM	Wallner et al. 2017
Standardbred	America	North America	USA	USA	Crown	T	Tb-d	Tb-dM	Wallner et al. 2017
Standardbred	America	North America	USA	USA	Crown	T	Tb-d	Tb-dM	Wallner et al. 2017
Swedish Warmblood	Europe	Northern Europe	Sweden	Sweden	Crown	T	Tb-o	Tb-oB3b2b	Felkel et al. 2018
Swedish Warmblood	Europe	Northern Europe	Sweden	Sweden	Crown	T	Tb-o	Tb-oB3b2b	Felkel et al. 2018/2019
Swiss Warmblood	Europe	Central Europe	Switzerland	Switzerland	Crown	T	Tb-d	Tb-dW1e	Felkel et al. 2019
Swiss Warmblood	Europe	Central Europe	Switzerland	Switzerland	Crown	T	Tb-o	Tb-oB1*	Felkel et al. 2019
Swiss Warmblood	Europe	Central Europe	Switzerland	Switzerland	Crown	T	Tb-d	Tb-dW3	Wallner et al. 2017
Tenessee Walking Horse	America	North America	USA	USA	Crown	T	Tb-d	Tb-dM1a	Felkel et al. 2018
Thoroughbred	Europe	Europe	Europe	Europe	Crown	T	Tb-o	Tb-oB3b2b	Felkel et al. 2019
Thoroughbred	Europe	Europe	Europe	Europe	Crown	T	Tb-d	Tb-dW1a	Felkel et al. 2019
Thoroughbred	Europe	Europe	Europe	Europe	Crown	T	Tb-d	Tb-dW1a	Felkel et al. 2019
Thoroughbred	Europe	Europe	Europe	Europe	Crown	T	Tb-d	Tb-dW1a	Felkel et al. 2019
Thoroughbred	Europe	Europe	Europe	Europe	Crown	T	Tb-d	Tb-dW1*	Felkel et al. 2019
Thoroughbred	Europe	Europe	Europe	Europe	Crown	T	Tb-d	Tb-dW1a	Felkel et al. 2019
Thoroughbred	Europe	Europe	Europe	Europe	Crown	T	Tb-d	Tb-dW1a	Felkel et al. 2019
Thoroughbred	Europe	Europe	Europe	Europe	Crown	T	Tb-d	Tb-dW1a	Felkel et al. 2019
Thoroughbred	Europe	Europe	Europe	Europe	Crown	T	Tb-d	Tb-dW1*	Felkel et al. 2019
Thoroughbred	Europe	Europe	Europe	Europe	Crown	T	Tb-d	Tb-dW1*	Felkel et al. 2019
Thoroughbred	Europe	Europe	Europe	Europe	Crown	T	Tb-d	Tb-dW1c*	Felkel et al. 2019
Thoroughbred	America	North America	USA	USA	Crown	T	Tb-d	Tb-dW1	Remer et al. 2022
Thoroughbred	Europe	Northern Europe	Russia	Russia	Crown	T	Tb-d	Tb-dW1	Remer et al. 2022
Thoroughbred	Europe	Northern Europe	Russia	Krasnodar	Crown	T	Tb-d	Tb-dW1	Remer et al. 2022
Thoroughbred	Europe	Northern Europe	Russia	Russia	Crown	T	Tb-d	Tb-dW1	Remer et al. 2022
Thoroughbred	Europe	Northern Europe	Russia	Krasnodar	Crown	T	Tb-o	Tb-oB1*	Remer et al. 2022
Thoroughbred	Europe	Northern Europe	Russia	Russia	Crown	T	Tb-o	Tb-oB1*	Remer et al. 2022
Thoroughbred	Europe	Northern Europe	Russia	Russia	Crown	T	Tb-d	Tb-dW1	Remer et al. 2022
Thoroughbred	Europe	Northern Europe	Russia	Russia	Crown	T	Tb-d	Tb-dW1	Remer et al. 2022
Thoroughbred	Europe	Northern Europe	Russia	Russia	Crown	T	Tb-o	Tb-oB1*	Remer et al. 2022
Thoroughbred	Europe	Northern Europe	Russia	Russia	Crown	T	Tb-o	Tb-oB1*	Remer et al. 2022
Thoroughbred	Europe	Northern Europe	Russia	Russia	Crown	T	Tb-o	Tb-oB3b1*	Remer et al. 2022
Thoroughbred	America	North America	USA	USA	Crown	T	Tb-o	Tb-oB3b1b	Remer et al. 2022
Thoroughbred	America	North America	USA	USA	Crown	T	Tb-d	Tb-dW1	Remer et al. 2022
Thoroughbred	America	North America	USA	USA	Crown	T	Tb-d	Tb-dW1	Remer et al. 2022
Thoroughbred	America	North America	USA	USA	Crown	T	Tb-d	Tb-dW1	Remer et al. 2022
Thoroughbred	America	North America	USA	USA	Crown	T	Tb-d	Tb-dW1	Remer et al. 2022
Thoroughbred	America	North America	USA	USA	Crown	T	Tb-d	Tb-dW1	Remer et al. 2022
Thoroughbred	America	North America	USA	USA	Crown	T	Tb-d	Tb-dW1	Remer et al. 2022
Thoroughbred	America	North America	USA	USA	Crown	T	Tb-d	Tb-dW1	Remer et al. 2022
Thoroughbred	America	North America	USA	USA	Crown	T	Tb-d	Tb-dW1	Remer et al. 2022
Thoroughbred	America	North America	USA	USA	Crown	T	Tb-d	Tb-dW1	Remer et al. 2022
Thoroughbred	Europe	Central Europe	Germany	Germany	Crown	T	Tb-d	Tb-dW1	Remer et al. 2022
Thoroughbred	Europe	Northern Europe	United Kingdom	United Kingdom	Crown	T	Tb-o	Tb-oB1*	Remer et al. 2022
Thoroughbred	Europe	Northern Europe	United Kingdom	United Kingdom	Crown	T	Tb-o	Tb-oB1*	Remer et al. 2022
Trakehner	Europe	Central Europe	Germany	Germany	Crown	A	Ao-aA	Ao-aA2a	Felkel et al. 2019
Trakehner	Europe	Central Europe	Germany	Germany	Crown	A	Ao-aA	Ao-aA1	Felkel et al. 2019
Trakehner	Europe	Northern Europe	Russia	Russia	Crown	A	Ao-aA	Ao-aA1a*	Remer et al. 2022
Trakehner	Europe	Northern Europe	Russia	Russia	Crown	A	Ao-aA	Ao-aA1a*	Remer et al. 2022
Trakehner	Europe	Central Europe	Germany	Germany	Crown	A	Ao-aA	Ao-aA1a4	Remer et al. 2022
Trakehner	Europe	Central Europe	Germany	Germany	Crown	A	Ao-aA	Ao-aA1b	Remer et al. 2022
Trakehner	Europe	Central Europe	Germany	Marbach	Crown	A	Ao-aA	Ao-aA1b	Remer et al. 2022
Trakehner	Europe	Central Europe	Germany	Germany	Crown	A	Ao-3	Ao-3	Wallner et al. 2017
Trakehner	Europe	Central Europe	Germany	Germany	Crown	A	Ao-1	Ao-1	Wallner et al. 2017
Trotter	Europe	Central Europe	Germany	Germany	Crown	T	Tb-d	Tb-dM	Remer et al. 2022
Trotter	Europe	Central Europe	Germany	Germany	Crown	T	Tb-d	Tb-dM	Remer et al. 2022
Trotter	Europe	Central Europe	Germany	Germany	Crown	T	Tb-d	Tb-dM	Remer et al. 2022
Trotter	Europe	Central Europe	Germany	Germany	Crown	T	Tb-d	Tb-dM	Remer et al. 2022
Trotter	Europe	Central Europe	Germany	Germany	Crown	T	Tb-d	Tb-dM	Remer et al. 2022
Trotter	Europe	Central Europe	Germany	Germany	Crown	T	Tb-d	Tb-dM	Remer et al. 2022
Trotter	Europe	Central Europe	Austria	Austria	Crown	T	Tb-d	Tb-dM	Remer et al. 2022
Trotter	Europe	Central Europe	Austria	Austria	Crown	T	Tb-d	Tb-dM	Remer et al. 2022
Turkoman Horse	Asia	Middle East	Iran	Iran	Crown	T	Tb-o	Tb-oB3a*	Remer et al. 2022
Turkoman Horse	Asia	Middle East	Iran	Iran	Crown	T	Tb-o	Tb-oB3*	Remer et al. 2022
Turkoman Horse	Asia	Middle East	Iran	Iran	Crown	T	Tb-o	Tb-oB3a*	Remer et al. 2022
Turkoman Horse	Asia	Middle East	Iran	Iran	Crown	T	Tb-o	Tb-oB3a*	Remer et al. 2022
Turkoman Horse	Asia	Middle East	Iran	Iran	Crown	T	Tb-o	Tb-oB3a*	Remer et al. 2022
Turkoman Horse	Asia	Middle East	Iran	Iran	Crown	T	Tb-o	Tb-oB3a*	Remer et al. 2022
Turkoman Horse	Asia	Middle East	Iran	Iran	Crown	T	Tb-o	Tb-oB3a*	Remer et al. 2022
Turkoman Horse	Asia	Middle East	Iran	Iran	Crown	T	Tb-o	Tb-oB3a*	Remer et al. 2022
Turkoman Horse	Asia	Middle East	Iran	Iran	Crown	T	Tb-o	Tb-oB1*	Remer et al. 2022
Turkoman Horse	Asia	Middle East	Iran	Iran	Crown	T	Tb-o	Tb-oB3a*	Remer et al. 2022
Turkoman Horse	Asia	Middle East	Iran	Iran	Crown	T	Tb-o	Tb-oB3a*	Remer et al. 2022
Turkoman Horse	Asia	Middle East	Iran	Iran	Crown	T	Tb-o	Tb-oB3a*	Remer et al. 2022
Westphalian Warmblood	Europe	Central Europe	Germany	Germany	Crown	T	Tb-d	Tb-dW1c2	Felkel et al. 2019
Westphalian Warmblood	Europe	Central Europe	Germany	Germany	Crown	T	Tb-o	Tb-oB3b2a	Felkel et al. 2019
Westphalian Warmblood	Europe	Central Europe	Germany	Germany	Crown	T	Tb-d	Tb-dW1	Wallner et al. 2017
Yakutian Horse	Asia	Northern Asia	Siberia	Siberia	Crown	A	Ad-h	Ad-hA*	Felkel et al. 2018
Icelandic Horse	Europe	Northern Europe	Iceland	Iceland	Non-Crown	I	I	I	Felkel et al. 2019
Icelandic Horse	Europe	Northern Europe	Iceland	Iceland	Non-Crown	I	I	I	Wallner et al. 2017
Icelandic Horse	Europe	Northern Europe	Iceland	Iceland	Non-Crown	I	I	I	Wallner et al. 2017
Jeju Pony	Asia	Eastern Asia	South Corea	South Corea	Non-Crown	J	J	J	Felkel et al. 2018
Mongolian Horse	Asia	Eastern Asia	Mongolia	Mongolia	Non-Crown	O	Oa-a	Oa-a	Felkel et al. 2018
North Swedish Draft	Europe	Northern Europe	Sweden	Sweden	Non-Crown	N	Ns	Ns-dA	Felkel et al. 2018
North Swedish Draft	Europe	Northern Europe	Sweden	Sweden	Non-Crown	N	Ns	Ns-dB	Felkel et al. 2018
Norwegian Fjord Horse	Europe	Northern Europe	Norway	Norway	Non-Crown	N	Nf	Nf	Felkel et al. 2019
Norwegian Fjord Horse	Europe	Northern Europe	Norway	Norway	Non-Crown	N	Nf	Nf	Wallner et al. 2017
Przewalski's Horse	Przewalski's Horse	Przewalski's Horse	Przewalski's Horse	Przewalski's Horse	Non-Crown	P	P	Pz-b	Felkel et al. 2019
Przewalski's Horse	Przewalski's Horse	Przewalski's Horse	Przewalski's Horse	Przewalski's Horse	Non-Crown	P	P	Pz-b	Felkel et al. 2019
Przewalski's Horse	Przewalski's Horse	Przewalski's Horse	Przewalski's Horse	Przewalski's Horse	Non-Crown	P	P	Pz-aC	Felkel et al. 2019
Przewalski's Horse	Przewalski's Horse	Przewalski's Horse	Przewalski's Horse	Przewalski's Horse	Non-Crown	P	P	Pz-a*	Felkel et al. 2019
Przewalski's Horse	Przewalski's Horse	Przewalski's Horse	Przewalski's Horse	Przewalski's Horse	Non-Crown	P	P	Pz-a*	Felkel et al. 2019
Przewalski's Horse	Przewalski's Horse	Przewalski's Horse	Przewalski's Horse	Przewalski's Horse	Non-Crown	P	P	Pz-aA	Felkel et al. 2019
Przewalski's Horse	Przewalski's Horse	Przewalski's Horse	Przewalski's Horse	Przewalski's Horse	Non-Crown	P	P	Pz-a*	Felkel et al. 2019
Przewalski's Horse	Przewalski's Horse	Przewalski's Horse	Przewalski's Horse	Przewalski's Horse	Non-Crown	P	P	Pz-aB	Felkel et al. 2019
Przewalski's Horse	Przewalski's Horse	Przewalski's Horse	Przewalski's Horse	Przewalski's Horse	Non-Crown	P	P	Pz-aC	Felkel et al. 2019
Przewalski's Horse	Przewalski's Horse	Przewalski's Horse	Przewalski's Horse	Przewalski's Horse	Non-Crown	P	P	PRZ	Wallner et al. 2017
Shetland Pony	Europe	Northern Europe	Shetland Islands	Shetland Islands	Non-Crown	N	Ns	Ns-sA1a	Felkel et al. 2018
Shetland Pony	Europe	Northern Europe	Shetland Islands	Shetland Islands	Non-Crown	N	Ns	Ns-sA1a	Felkel et al. 2018
Shetland Pony	Europe	Northern Europe	Shetland Islands	Shetland Islands	Non-Crown	N	Ns	Ns-sA1a	Felkel et al. 2018
Shetland Pony	Europe	Northern Europe	Shetland Islands	Shetland Islands	Non-Crown	N	Ns	Ns-sA1*	Felkel et al. 2019
Shetland Pony	Europe	Northern Europe	Shetland Islands	Shetland Islands	Non-Crown	N	Ns	Ns-sA*	Felkel et al. 2019
Shetland Pony	Europe	Northern Europe	Shetland Islands	Shetland Islands	Non-Crown	N	Ns	Ns-3	Wallner et al. 2017
Shetland Pony	Europe	Northern Europe	Shetland Islands	Shetland Islands	Non-Crown	N	Ns	Ns-3	Wallner et al. 2017
Yakutian Horse	Asia	Northern Asia	Siberia	Siberia	Non-Crown	O	Ob	Ob	Felkel et al. 2018
Yakutian Horse	Asia	Northern Asia	Siberia	Siberia	Non-Crown	O	Oa-a	Oa-b	Felkel et al. 2018
Yakutian Horse	Asia	Northern Asia	Siberia	Siberia	Non-Crown	Y	Y	Y	Felkel et al. 2018

## Sheet: Table S5
Table S5. Haplogroup frequencies and "crown" and "non-crown" proportions for the 46 modern horse breeds analysed in [81,91,92,111].
		Crown																Non-Crown								Proportion of "Crown" group	Proportion of "Non-Crown" group
Breed	Breed Code	Ad-b	Ad-h	Am	Ao-1	Ao-3	Ao-4	Ao-aA	Ao-aD	Ao-aM	Ao-n	Hc	Hs	Ta	Tb-d	Tb-o	Tu	I	J	Nf	Ns	Oa-a	Ob	P	Y
Akhal-Teke	AKT															1.00										1.00
American Quarter Horse	AmQ														0.93	0.07										1.00
Arabian Horse	ArH						0.01	0.62	0.14					0.12		0.12										1.00
Arabian Partbred	ArP							0.40	0.20					0.40												1.00
Austrian Warmblood	AuW							0.50	0.50																	1.00
Baden Wuerttemberg Warmblood	BWW							0.33							0.67											1.00
Barb	BAR												1.00													1.00
Bavarian Warmblood	BaW															1.00										1.00
Connemara Pony	CON	1.00																								1.00
Dülmen Pony	DUL								1.00																	1.00
Franches-Montagnes	FrM														0.18	0.23	0.59									1.00
Fredriksborg Horse	FRE							1.00																		1.00
Haflinger	HAF		1.00																							1.00
Hanoverian Warmblood	HaW														0.61	0.39										1.00
Holsteiner Warmblood	HoW														0.80	0.20										1.00
Icelandic Horse	ICE																	1.00									1.00
Jeju Pony	JEJ																		1.00								1.00
Kladruber	KLA							1.00																		1.00
Knabstrupper	KNA							1.00																		1.00
Lewitzer	LEW													1.00												1.00
Lipizzan	LIP							1.00																		1.00
Mangalarga Marchador Horse	MaM			1.00																						1.00
Marwari Horse	MAR									1.00																1.00
Mongolian Horse	MON																					1.00					1.00
Morgan Horse	MOR														0.50	0.50										1.00
Native Mongolian Chakouyi Horse	NMC											1.00														1.00
Noriker	NOR		0.29								0.71															1.00
North Swedish Draft	NSD																				1.00						1.00
Norwegian Fjord Horse	NoF																			1.00							1.00
Oldenburg Warmblood	OLD														0.67	0.33										1.00
Pintabian	PIN							1.00																		1.00
Przewalski's Horse	PRZ																							1.00			1.00
Shagya Arabian	SHA							0.39	0.03					0.58												1.00
Shetland Pony	SHE																				1.00						1.00
Sorraia Horse	SOR												1.00													1.00
South German Draft	SGD		1.00																							1.00
Standardbred	STA														1.00											1.00
Swedish Warmblood	SWE															1.00										1.00
Swiss Warmblood	SWI														0.67	0.33										1.00
Tenessee Walking Horse	TEN														1.00											1.00
Thoroughbred	THO														0.74	0.26										1.00
Trakehner	TRA				0.11	0.11		0.78																		1.00
Trotter	TRO														1.00											1.00
Turkoman Horse	TUR															1.00										1.00
Westphalian Warmblood	WeW														0.67	0.33										1.00
Yakutian Horse	YAK		0.25																			0.25	0.25		0.25	0.25	0.75
